# Supplementary material for: Identification of grade and origin specific cell populations in serous epithelial ovarian cancer by single cell RNA-seq
Source: PLoS One. 2018 Nov 1;13(11):e0206785. doi: 10.1371/journal.pone.0206785 (PMC6211742; doi:10.1371/journal.pone.0206785)
Supplement: S1 Table — (XLS) [file pone.0206785.s002.xls]

## Sheet: Sheet1
gene	p_val	avg_logFC	pct.1	pct.2	p_val_adj	cluster
LTB	1.22622e-28	1.15354	0.342	0.064	2.41529e-24	B-cells
MST1	3.36841e-24	1.18922	0.338	0.047	6.63476e-20	benign epithelial
PDGFA	2.8277e-42	1.33235	0.44	0.043	5.56972e-38	cancer stromal cells
FSTL1	3.67033e-42	1.38498	0.664	0.162	7.22945e-38	cancer stromal cells
FRZB	2.83081e-41	1.32059	0.448	0.044	5.57585e-37	cancer stromal cells
EGFL6	7.15029e-39	1.54261	0.358	0.031	1.40839e-34	cancer stromal cells
ANGPT2	3.17038e-33	1.00052	0.299	0.018	6.24469e-29	cancer stromal cells
LTB	9.9914e-109	1.76968	0.374	0.037	1.96801e-104	CD4 T-cells
PIK3IP1	5.12607e-48	1.08522	0.231	0.093	1.00968e-43	CD4 T-cells
CCL5	7.80791e-194	3.22447	0.867	0.057	1.53792e-189	CD8 T-cells
CCL4	2.96943e-86	2.26217	0.626	0.076	5.84889e-82	CD8 T-cells
XCL1	5.92104e-56	1.91743	0.246	0.005	1.16627e-51	CD8 T-cells
XCL2	3.98591e-55	2.11246	0.236	0.003	7.85105e-51	CD8 T-cells
IFNG	2.56852e-41	2.29023	0.217	0.009	5.05921e-37	CD8 T-cells
EGFL7	8.44154e-109	2.24628	0.471	0.019	1.66273e-104	endothelial progenitor
ANGPT2	1.61819e-37	1.48417	0.231	0.016	3.18735e-33	endothelial progenitor
PDGFB	3.37783e-30	1.09509	0.183	0.019	6.65332e-26	endothelial progenitor
CX3CL1	2.06499e-22	1.23377	0.188	0.054	4.06741e-18	endothelial progenitor
VEGFC	4.62299e-21	1.06796	0.135	0.015	9.1059e-17	endothelial progenitor
FSTL1	9.90601e-13	1.00095	0.288	0.171	1.95119e-08	endothelial progenitor
S100A14	4.92351e-216	1.37365	0.553	0.043	9.69785e-212	HG3 epithelial
S100P	8.33459e-150	1.74809	0.326	0.011	1.64166e-145	HG3 epithelial
CXCL1	4.79864e-102	1.64952	0.422	0.077	9.45188e-98	HG3 epithelial
MDK	2.57945e-191	1.44894	0.757	0.32	5.08075e-187	HGSOC epithelial
CRLF1	2.38689e-109	1.8511	0.313	0.008	4.70146e-105	HGSOC-F epithelial
GDF15	4.35166e-82	1.997	0.46	0.124	8.57147e-78	HGSOC-F epithelial
S100A6	3.21044e-34	1.28929	0.795	0.648	6.3236e-30	LGSOC epithelial
S100A2	1.32662e-19	1.12253	0.197	0.047	2.61304e-15	LGSOC epithelial
CXCL12	3.08421e-173	2.1998	0.63	0.027	6.07497e-169	metastatic fibroblasts
FSTL1	5.35041e-112	1.46973	0.743	0.138	1.05387e-107	metastatic fibroblasts
SFRP2	9.22458e-109	2.10014	0.36	0.006	1.81697e-104	metastatic fibroblasts
SFRP4	7.69979e-107	2.66381	0.421	0.026	1.51663e-102	metastatic fibroblasts
IGF1	2.06966e-93	1.65211	0.438	0.032	4.0766e-89	metastatic fibroblasts
CXCL14	1.36211e-34	1.33331	0.26	0.056	2.68295e-30	metastatic fibroblasts
ANGPTL4	6.75732e-34	1.27355	0.236	0.033	1.33099e-29	metastatic fibroblasts
EREG	5.15093e-75	2.04797	0.386	0.005	1.01458e-70	metastatic myeloid lineage
S100A9	3.9848e-59	2.44912	0.529	0.067	7.84886e-55	metastatic myeloid lineage
IL1B	3.71331e-57	1.88686	0.477	0.034	7.31411e-53	metastatic myeloid lineage
S100A8	8.92217e-45	2.01092	0.261	0.009	1.7574e-40	metastatic myeloid lineage
CCL3	1.22722e-39	1.07296	0.418	0.051	2.41726e-35	metastatic myeloid lineage
TNFSF13B	1.09125e-37	1.17997	0.392	0.041	2.14943e-33	metastatic myeloid lineage
IL1RN	1.81227e-34	1.56399	0.32	0.029	3.56964e-30	metastatic myeloid lineage
HBEGF	4.96484e-29	1.11395	0.49	0.108	9.77925e-25	metastatic myeloid lineage
CXCL2	2.30826e-23	1.40194	0.569	0.205	4.54658e-19	metastatic myeloid lineage
CXCL3	1.53117e-21	1.77967	0.34	0.086	3.01595e-17	metastatic myeloid lineage
CCL20	4.62689e-15	1.73086	0.222	0.047	9.11358e-11	metastatic myeloid lineage
CXCL8	2.72119e-13	1.18884	0.399	0.141	5.35993e-09	metastatic myeloid lineage
CXCL9	1.39575e-12	1.36816	0.105	0.006	2.74922e-08	metastatic myeloid lineage
WFIKKN2	7.66444e-69	1.70325	0.346	0.001	1.50966e-64	normal fibroblasts
WNT5A	1.27494e-80	1.12675	0.421	0.029	2.51126e-76	primary fibroblasts
CCL3	8.98409e-169	3.36409	0.718	0.03	1.7696e-164	primary myeloid lineage
CCL4	4.53275e-119	2.85215	0.7	0.07	8.92817e-115	primary myeloid lineage
IL1B	1.83083e-103	3.12358	0.509	0.026	3.60618e-99	primary myeloid lineage
CXCL8	1.46177e-77	2.56749	0.591	0.128	2.87926e-73	primary myeloid lineage
TNFSF13B	1.85916e-70	1.14837	0.445	0.033	3.66199e-66	primary myeloid lineage
TNF	7.14399e-65	1.89105	0.5	0.066	1.40715e-60	primary myeloid lineage
IL18	3.86413e-55	1.0674	0.423	0.051	7.61117e-51	primary myeloid lineage
IL1RN	8.52237e-46	1.41164	0.305	0.025	1.67865e-41	primary myeloid lineage
HBEGF	2.56009e-38	1.12603	0.459	0.104	5.0426e-34	primary myeloid lineage
IL1A	3.00337e-36	1.27559	0.186	0.009	5.91573e-32	primary myeloid lineage
CXCL3	3.445e-23	1.56782	0.282	0.085	6.78562e-19	primary myeloid lineage
CXCL2	4.13181e-22	1.43804	0.459	0.205	8.13842e-18	primary myeloid lineage
CXCL10	2.82436e-11	1.44993	0.118	0.019	5.56314e-07	primary myeloid lineage
CCL20	5.52401e-09	1.01078	0.168	0.047	0.000108806	primary myeloid lineage
Supplementary Table 1: Gene expression of secreted factors increased in each cluster
