# Supplementary material for: Identification of grade and origin specific cell populations in serous epithelial ovarian cancer by single cell RNA-seq
Source: PLoS One. 2018 Nov 1;13(11):e0206785. doi: 10.1371/journal.pone.0206785 (PMC6211742; doi:10.1371/journal.pone.0206785)
Supplement: S2 Table — (XLS) [file pone.0206785.s003.xls]

## Sheet: Sheet1
gene	p_val	avg_logFC	pct.1	pct.2	p_val_adj	cluster
HLA.DRA	7.33306e-142	1.82566	0.964	0.324	1.44439e-137	B-cells
CD74	7.0762e-138	1.59556	0.99	0.531	1.3938e-133	B-cells
CD83	8.50045e-107	2.33	0.719	0.142	1.67433e-102	B-cells
CD79A	8.52508e-102	2.03903	0.423	0.009	1.67919e-97	B-cells
MS4A1	1.71945e-81	2.20455	0.362	0.006	3.38679e-77	B-cells
CXCR4	8.24435e-80	1.68892	0.811	0.209	1.62389e-75	B-cells
BANK1	2.14029e-74	2.00873	0.342	0.013	4.21573e-70	B-cells
LAPTM5	2.7308e-72	1.6232	0.77	0.176	5.37885e-68	B-cells
RPS11	8.08764e-71	0.924093	0.995	0.866	1.59302e-66	B-cells
RPL23A	2.99119e-68	1.1457	0.929	0.621	5.89175e-64	B-cells
HLA.DPA1	6.89822e-64	1.21359	0.74	0.225	1.35874e-59	B-cells
CD37	1.49416e-63	1.7134	0.5	0.077	2.94304e-59	B-cells
HLA.DPB1	2.9391e-63	1.33257	0.684	0.178	5.78914e-59	B-cells
RPLP2	2.15323e-54	0.819256	0.974	0.872	4.24122e-50	B-cells
EIF1	3.39386e-53	1.02615	0.893	0.738	6.68489e-49	B-cells
RPL19	1.80272e-52	0.916121	0.954	0.802	3.55082e-48	B-cells
HLA.DRB1	3.25763e-51	1.01118	0.709	0.255	6.41656e-47	B-cells
FCRL1	4.83813e-50	1.48768	0.199	0.001	9.52967e-46	B-cells
POU2F2	3.82896e-49	1.5561	0.332	0.032	7.5419e-45	B-cells
CD69	3.17347e-48	1.66482	0.541	0.128	6.25079e-44	B-cells
CD52	3.89941e-48	1.48858	0.536	0.108	7.68066e-44	B-cells
BTG1	6.05092e-48	1.11209	0.837	0.512	1.19185e-43	B-cells
HLA.DQA1	1.60095e-46	1.34539	0.485	0.1	3.15339e-42	B-cells
RPS23	1.04875e-45	0.945129	0.847	0.68	2.06573e-41	B-cells
RPS27	1.7667e-44	0.928108	0.872	0.664	3.47988e-40	B-cells
TPT1	7.94809e-44	0.587219	0.98	0.893	1.56554e-39	B-cells
LYN	1.44095e-43	1.51868	0.357	0.098	2.83824e-39	B-cells
RPL18	7.30151e-42	0.760608	0.964	0.798	1.43818e-37	B-cells
EEF1B2	1.65888e-40	1.03944	0.724	0.503	3.2675e-36	B-cells
RPL11	3.97304e-40	0.731569	0.959	0.831	7.82569e-36	B-cells
P2RX5	1.91955e-38	1.42835	0.204	0.008	3.78095e-34	B-cells
CD53	3.77478e-37	1.36365	0.51	0.125	7.43519e-33	B-cells
RPS5	1.06525e-35	0.838555	0.939	0.705	2.09822e-31	B-cells
CD79B	1.50999e-35	1.2124	0.189	0.007	2.97423e-31	B-cells
FCMR	2.37501e-33	1.58167	0.291	0.044	4.67806e-29	B-cells
RPL27	5.15027e-33	0.804438	0.923	0.7	1.01445e-28	B-cells
YPEL5	5.33964e-33	1.29625	0.454	0.255	1.05175e-28	B-cells
LINC00926	6.9966e-33	1.66474	0.168	0.008	1.37812e-28	B-cells
RPS28	8.98265e-33	0.753377	0.898	0.678	1.76931e-28	B-cells
RPS15	1.24219e-31	0.748746	0.898	0.687	2.44674e-27	B-cells
SMAP2	2.70435e-31	1.23681	0.403	0.126	5.32677e-27	B-cells
VPREB3	3.58261e-31	1.0299	0.143	0.002	7.05667e-27	B-cells
HERPUD1	3.83154e-31	1.17522	0.571	0.352	7.54699e-27	B-cells
LY9	6.0655e-31	1.18198	0.173	0.006	1.19472e-26	B-cells
FAU	7.21278e-31	0.686554	0.929	0.782	1.4207e-26	B-cells
RPL13	2.04873e-30	0.648317	0.954	0.825	4.03538e-26	B-cells
UBB	3.49822e-30	0.895745	0.806	0.544	6.89044e-26	B-cells
RPS6	1.36125e-29	0.656926	0.949	0.809	2.68125e-25	B-cells
RPS2	1.89387e-29	0.699223	0.964	0.784	3.73036e-25	B-cells
RPS8	5.29886e-29	0.610976	0.959	0.849	1.04372e-24	B-cells
HLA.DQA2	6.3642e-29	1.11359	0.306	0.064	1.25356e-24	B-cells
CCR7	1.10991e-28	1.36641	0.245	0.026	2.18619e-24	B-cells
LTB	1.22622e-28	1.15354	0.342	0.064	2.41529e-24	B-cells
CD48	1.4695e-28	1.25891	0.408	0.098	2.89447e-24	B-cells
FCRLA	8.58274e-28	1.05547	0.102	0	1.69054e-23	B-cells
RPL13A	1.00035e-27	0.902236	0.735	0.551	1.97039e-23	B-cells
RPS9	1.93851e-27	0.646519	0.913	0.744	3.81828e-23	B-cells
IRF8	1.10175e-26	1.41109	0.25	0.068	2.17011e-22	B-cells
RPL10	1.51169e-26	0.832981	0.806	0.56	2.97758e-22	B-cells
ZNF331	1.85324e-26	1.24898	0.454	0.199	3.65032e-22	B-cells
RPL5	2.53002e-26	0.647652	0.857	0.69	4.98337e-22	B-cells
BCL11A	2.59423e-26	1.16413	0.173	0.032	5.10986e-22	B-cells
HLA.DRB6	3.55237e-26	0.97439	0.408	0.123	6.99711e-22	B-cells
PTPRCAP	3.65537e-26	1.03613	0.342	0.069	7.19998e-22	B-cells
RPL28	3.67664e-26	0.619074	0.888	0.761	7.24189e-22	B-cells
PRKCB	7.85555e-26	1.02757	0.245	0.038	1.54731e-21	B-cells
RPLP1	1.20777e-25	0.488237	0.98	0.904	2.37894e-21	B-cells
STK17B	1.63629e-25	1.06672	0.423	0.2	3.22301e-21	B-cells
RPS27A	2.3221e-25	0.678412	0.872	0.691	4.57384e-21	B-cells
NR4A2	4.43404e-25	0.979549	0.556	0.296	8.73373e-21	B-cells
RPL32	8.39364e-25	0.600752	0.964	0.801	1.6533e-20	B-cells
RPS12	1.27421e-24	0.518507	0.98	0.836	2.50981e-20	B-cells
RPL9	1.61264e-24	0.697837	0.827	0.668	3.17642e-20	B-cells
CD19	3.92068e-24	0.897067	0.138	0.006	7.72256e-20	B-cells
RPS3	4.00464e-24	0.520814	0.954	0.837	7.88795e-20	B-cells
RPS18	3.21986e-23	0.675732	0.929	0.778	6.34215e-19	B-cells
RPL27A	3.57792e-23	0.526189	0.964	0.814	7.04743e-19	B-cells
RPS14	4.1109e-23	0.564844	0.964	0.838	8.09725e-19	B-cells
RPS20	6.31482e-23	0.657349	0.867	0.691	1.24383e-18	B-cells
BASP1	7.3394e-23	1.25824	0.235	0.094	1.44564e-18	B-cells
HSP90AA1	9.26432e-23	0.80031	0.796	0.789	1.82479e-18	B-cells
KIAA0226L	1.11711e-22	0.99661	0.143	0.013	2.20037e-18	B-cells
RPL30	1.62319e-22	0.545987	0.934	0.829	3.19719e-18	B-cells
RPS16	2.16566e-22	0.596163	0.949	0.831	4.2657e-18	B-cells
MYCBP2	2.75492e-22	1.15262	0.311	0.125	5.42636e-18	B-cells
DNAJA1	1.62157e-21	0.821201	0.633	0.472	3.19401e-17	B-cells
HLA.DQB1	3.55737e-21	0.817889	0.413	0.156	7.00694e-17	B-cells
BIRC3	3.64308e-21	1.19457	0.393	0.188	7.17577e-17	B-cells
ZFAS1	4.20535e-21	0.835415	0.571	0.449	8.28327e-17	B-cells
DDX3X	7.04076e-21	0.871492	0.485	0.392	1.38682e-16	B-cells
CHPT1	8.00957e-21	1.14158	0.163	0.059	1.57765e-16	B-cells
RPS7	1.16347e-20	0.666314	0.77	0.605	2.29168e-16	B-cells
H3F3B	1.29814e-20	0.588533	0.872	0.819	2.55695e-16	B-cells
CXCR5	1.93835e-20	0.954593	0.102	0.003	3.81796e-16	B-cells
RPL12	2.71641e-20	0.576607	0.908	0.79	5.35051e-16	B-cells
IGLL5	3.33002e-20	2.34726	0.133	0.007	6.55915e-16	B-cells
RPS4X	7.92054e-20	0.551161	0.949	0.811	1.56011e-15	B-cells
REL	1.1447e-19	1.08949	0.321	0.138	2.25471e-15	B-cells
HLA.DOB	1.81995e-19	1.00953	0.133	0.015	3.58475e-15	B-cells
CD72	2.48469e-19	0.798314	0.117	0.013	4.8941e-15	B-cells
HLA.B	3.08912e-19	0.345595	0.908	0.809	6.08464e-15	B-cells
RPS19	3.79901e-19	0.501802	0.954	0.822	7.48291e-15	B-cells
SELL	1.19506e-18	0.906864	0.24	0.045	2.35392e-14	B-cells
HVCN1	1.56726e-18	0.913387	0.112	0.015	3.08704e-14	B-cells
DAPP1	3.03157e-18	1.09762	0.138	0.026	5.97129e-14	B-cells
IRF4	3.09265e-18	1.03886	0.148	0.014	6.0916e-14	B-cells
IDI1	3.52196e-18	1.02199	0.265	0.162	6.9372e-14	B-cells
INPP5D	3.59261e-18	1.12008	0.199	0.046	7.07637e-14	B-cells
SERTAD2	4.10873e-18	1.05636	0.168	0.077	8.09296e-14	B-cells
MARCH1	4.14532e-18	1.06975	0.128	0.021	8.16504e-14	B-cells
RPL18A	8.18693e-18	0.639167	0.74	0.634	1.61258e-13	B-cells
ISG20	1.03353e-17	1.05514	0.311	0.123	2.03574e-13	B-cells
PMAIP1	1.05731e-17	1.02952	0.281	0.179	2.08259e-13	B-cells
RPL10A	1.94157e-17	0.655601	0.821	0.688	3.82431e-13	B-cells
RPS15A	3.71322e-17	0.580578	0.474	0.481	7.31393e-13	B-cells
STAG3	5.10168e-17	0.91076	0.107	0.01	1.00488e-12	B-cells
CREM	5.60709e-17	0.886684	0.388	0.19	1.10443e-12	B-cells
ANKRD44	5.82952e-17	1.02873	0.189	0.042	1.14824e-12	B-cells
PPM1K	7.45573e-17	1.07655	0.25	0.09	1.46855e-12	B-cells
MGAT5	8.03597e-17	0.962451	0.209	0.07	1.58284e-12	B-cells
EZR	1.08739e-16	0.771549	0.5	0.358	2.14183e-12	B-cells
TRA2B	1.15857e-16	0.617599	0.378	0.38	2.28203e-12	B-cells
RCSD1	1.38009e-16	1.14151	0.168	0.031	2.71837e-12	B-cells
EIF4A3	1.46382e-16	0.755666	0.342	0.279	2.88328e-12	B-cells
NAP1L1	1.53515e-16	0.645131	0.541	0.475	3.02379e-12	B-cells
ELF1	1.61443e-16	0.953304	0.255	0.133	3.17994e-12	B-cells
SRSF3	1.87533e-16	0.504786	0.332	0.418	3.69384e-12	B-cells
RAC2	5.27967e-16	1.02656	0.245	0.09	1.03994e-11	B-cells
PTPRC	5.47141e-16	0.982359	0.357	0.126	1.0777e-11	B-cells
RPL15	6.02662e-16	0.579622	0.852	0.755	1.18706e-11	B-cells
SAP18	9.85499e-16	0.6773	0.367	0.359	1.94114e-11	B-cells
HLA.E	1.07573e-15	0.622595	0.643	0.544	2.11887e-11	B-cells
RPS13	1.1058e-15	0.634361	0.77	0.624	2.17809e-11	B-cells
RPSA	1.72749e-15	0.64787	0.658	0.56	3.40263e-11	B-cells
PIK3AP1	1.728e-15	0.823526	0.133	0.035	3.40363e-11	B-cells
RALGPS2	1.76107e-15	1.00722	0.128	0.042	3.46877e-11	B-cells
RPL31	2.14968e-15	0.494194	0.923	0.805	4.23422e-11	B-cells
ERP29	2.85847e-15	0.542676	0.245	0.281	5.63033e-11	B-cells
NAPSB	3.39511e-15	1.00005	0.122	0.025	6.68735e-11	B-cells
RPL37	3.58258e-15	0.53836	0.872	0.785	7.05661e-11	B-cells
ZFP36L2	3.82353e-15	0.559365	0.724	0.609	7.5312e-11	B-cells
STK17A	3.86427e-15	0.97783	0.265	0.132	7.61146e-11	B-cells
B2M	4.66731e-15	0.276292	0.969	0.889	9.1932e-11	B-cells
EIF5	5.41056e-15	0.763405	0.449	0.366	1.06572e-10	B-cells
RPS3A	6.25128e-15	0.67503	0.571	0.478	1.23132e-10	B-cells
TOMM7	6.41269e-15	0.660911	0.449	0.383	1.26311e-10	B-cells
SMCHD1	6.8798e-15	1.06372	0.276	0.12	1.35512e-10	B-cells
TSC22D3	7.8638e-15	0.743015	0.607	0.425	1.54893e-10	B-cells
EEF1A1	8.25804e-15	0.571447	0.592	0.499	1.62659e-10	B-cells
PDE7A	1.20052e-14	1.02584	0.209	0.084	2.36466e-10	B-cells
GRASP	1.25688e-14	0.952092	0.224	0.089	2.47567e-10	B-cells
BACH1	1.2961e-14	1.04729	0.138	0.062	2.55292e-10	B-cells
H2AFZ	1.43009e-14	0.721891	0.439	0.375	2.81684e-10	B-cells
SP110	2.2055e-14	1.00632	0.179	0.075	4.34417e-10	B-cells
PNP	2.22705e-14	0.845289	0.301	0.184	4.38662e-10	B-cells
HSPA8	2.39765e-14	0.612182	0.571	0.434	4.72264e-10	B-cells
EEF1G	2.55271e-14	0.594155	0.73	0.594	5.02807e-10	B-cells
EVI2B	5.46217e-14	0.976418	0.199	0.055	1.07588e-09	B-cells
CYFIP2	7.8411e-14	0.895317	0.199	0.064	1.54446e-09	B-cells
CELF2	1.25379e-13	0.858707	0.296	0.128	2.46958e-09	B-cells
PABPC1	1.51092e-13	0.592463	0.607	0.554	2.97605e-09	B-cells
RPL26	1.51365e-13	0.605759	0.714	0.584	2.98143e-09	B-cells
ALG13	2.28603e-13	0.98039	0.173	0.105	4.50279e-09	B-cells
RPL23	3.51594e-13	0.506286	0.867	0.731	6.92534e-09	B-cells
TXNIP	3.79524e-13	0.75761	0.571	0.429	7.47549e-09	B-cells
SMIM14	4.41751e-13	0.840621	0.179	0.1	8.70117e-09	B-cells
MRPL18	6.33558e-13	0.707132	0.194	0.174	1.24792e-08	B-cells
TCP1	6.83929e-13	0.692704	0.286	0.279	1.34714e-08	B-cells
LY86	7.2432e-13	0.780182	0.117	0.029	1.42669e-08	B-cells
NPM1	8.67985e-13	0.496057	0.556	0.512	1.70967e-08	B-cells
IKZF3	9.59826e-13	0.854129	0.173	0.032	1.89057e-08	B-cells
BACH2	9.99411e-13	1.0026	0.107	0.02	1.96854e-08	B-cells
SEC62	1.1497e-12	0.374034	0.143	0.239	2.26456e-08	B-cells
ATP2B1	1.32251e-12	0.793197	0.23	0.145	2.60494e-08	B-cells
HLA.DRB5	1.44019e-12	0.334512	0.306	0.144	2.83674e-08	B-cells
CHMP2B	2.04812e-12	0.513424	0.092	0.145	4.03418e-08	B-cells
UXT	2.96174e-12	0.537586	0.26	0.218	5.83374e-08	B-cells
SLC25A3	3.77133e-12	0.297523	0.383	0.491	7.42838e-08	B-cells
UBE2D3	3.86906e-12	0.277223	0.327	0.399	7.62089e-08	B-cells
YWHAZ	3.93257e-12	0.54502	0.357	0.359	7.74599e-08	B-cells
LIMD2	4.12486e-12	0.704573	0.148	0.045	8.12473e-08	B-cells
NHP2L1	4.2045e-12	0.450955	0.219	0.273	8.2816e-08	B-cells
JUND	4.74823e-12	0.317521	0.643	0.642	9.35259e-08	B-cells
FLJ44635	5.28674e-12	0.417437	0.638	0.557	1.04133e-07	B-cells
ACTR3	5.83073e-12	0.515418	0.209	0.238	1.14848e-07	B-cells
CD55	6.15129e-12	0.779015	0.321	0.264	1.21162e-07	B-cells
DRAM2	6.42988e-12	0.736456	0.138	0.096	1.26649e-07	B-cells
PCF11	8.69956e-12	0.88094	0.173	0.098	1.71355e-07	B-cells
ATF4	9.89622e-12	0.492589	0.566	0.515	1.94926e-07	B-cells
SNHG8	1.1339e-11	0.509343	0.24	0.284	2.23344e-07	B-cells
SNX2	1.2229e-11	0.720574	0.168	0.123	2.40875e-07	B-cells
RAB8B	1.24055e-11	0.668864	0.148	0.061	2.44352e-07	B-cells
TMEM87A	1.27883e-11	0.333058	0.087	0.171	2.5189e-07	B-cells
SNHG5	1.28306e-11	0.450225	0.398	0.394	2.52725e-07	B-cells
CLK1	1.31033e-11	0.513983	0.449	0.406	2.58096e-07	B-cells
MTMR6	1.40272e-11	0.798118	0.128	0.052	2.76293e-07	B-cells
RASGEF1B	1.45196e-11	0.943074	0.179	0.059	2.85992e-07	B-cells
ZBTB10	1.45259e-11	0.958447	0.163	0.092	2.86117e-07	B-cells
SRSF7	1.46696e-11	0.495406	0.413	0.458	2.88948e-07	B-cells
CD22	1.51969e-11	0.711739	0.138	0.036	2.99333e-07	B-cells
POLD4	1.66347e-11	0.542669	0.158	0.183	3.27653e-07	B-cells
GLTSCR2	1.9335e-11	0.57832	0.444	0.411	3.80841e-07	B-cells
RPL7A	2.01479e-11	0.386583	0.908	0.774	3.96853e-07	B-cells
SP100	2.07092e-11	0.739148	0.23	0.183	4.07908e-07	B-cells
SWAP70	2.31121e-11	0.905341	0.158	0.07	4.55238e-07	B-cells
TAF7	2.35643e-11	0.446609	0.117	0.17	4.64146e-07	B-cells
SH2B3	2.4393e-11	0.84784	0.138	0.059	4.80469e-07	B-cells
NOTCH2	2.5538e-11	0.476266	0.128	0.145	5.03022e-07	B-cells
RPL36	2.68464e-11	0.383307	0.842	0.663	5.28793e-07	B-cells
KDM6B	3.12046e-11	0.707595	0.24	0.152	6.14637e-07	B-cells
ARL6IP1	3.13364e-11	0.506087	0.311	0.327	6.17233e-07	B-cells
DDX5	3.39607e-11	0.494652	0.735	0.708	6.68924e-07	B-cells
DAZAP2	3.82713e-11	0.321608	0.255	0.347	7.53829e-07	B-cells
RPL34	4.0729e-11	0.449788	0.76	0.661	8.02238e-07	B-cells
OSER1	4.47067e-11	0.777375	0.184	0.111	8.80588e-07	B-cells
NR4A3	5.68717e-11	1.07058	0.306	0.181	1.1202e-06	B-cells
TXNDC12	5.74823e-11	0.346237	0.071	0.149	1.13223e-06	B-cells
DCK	5.88091e-11	0.915206	0.133	0.069	1.15836e-06	B-cells
PTBP1	6.48238e-11	0.252756	0.158	0.244	1.27683e-06	B-cells
ODC1	6.48481e-11	0.60638	0.378	0.301	1.27731e-06	B-cells
GTF2B	6.55343e-11	0.725518	0.219	0.138	1.29083e-06	B-cells
FAM65B	7.58933e-11	0.883749	0.173	0.046	1.49487e-06	B-cells
MAP1LC3B	7.81801e-11	0.612281	0.291	0.252	1.53991e-06	B-cells
PNRC1	8.11342e-11	0.591378	0.505	0.434	1.5981e-06	B-cells
NACA	1.13112e-10	0.482581	0.709	0.624	2.22796e-06	B-cells
FBL	1.19017e-10	0.495792	0.209	0.291	2.34428e-06	B-cells
LSM7	1.20624e-10	0.435383	0.168	0.21	2.37593e-06	B-cells
UBA52	1.28606e-10	0.403365	0.847	0.743	2.53316e-06	B-cells
MTDH	1.31202e-10	0.316355	0.26	0.351	2.58428e-06	B-cells
NUFIP2	1.34573e-10	0.667936	0.245	0.18	2.65068e-06	B-cells
HMGA1	1.49525e-10	0.306	0.153	0.209	2.9452e-06	B-cells
FAM46C	1.49709e-10	0.96331	0.276	0.146	2.94882e-06	B-cells
PHF20	1.53792e-10	0.694184	0.153	0.104	3.02923e-06	B-cells
RSL24D1	1.61572e-10	0.444865	0.138	0.187	3.18248e-06	B-cells
HSPE1	1.68166e-10	0.363572	0.281	0.352	3.31237e-06	B-cells
SFPQ	1.97762e-10	0.625043	0.214	0.211	3.89532e-06	B-cells
TRIM22	2.05298e-10	0.781406	0.224	0.147	4.04376e-06	B-cells
CALM1	2.09955e-10	0.500111	0.638	0.606	4.13549e-06	B-cells
SLC25A5	2.47706e-10	0.294836	0.296	0.356	4.87906e-06	B-cells
IER5	2.53206e-10	0.676137	0.372	0.307	4.98739e-06	B-cells
B4GALT1	2.70008e-10	0.259671	0.138	0.225	5.31834e-06	B-cells
PTMA	2.96724e-10	0.366853	0.51	0.543	5.84457e-06	B-cells
NSA2	3.17207e-10	0.615688	0.204	0.224	6.24802e-06	B-cells
SENP6	3.25573e-10	0.497395	0.112	0.156	6.41281e-06	B-cells
ELOVL5	3.2592e-10	0.648428	0.199	0.182	6.41964e-06	B-cells
CD40	3.77274e-10	0.759833	0.107	0.044	7.43116e-06	B-cells
UBE2B	3.88165e-10	0.36299	0.189	0.231	7.64569e-06	B-cells
CD44	3.93595e-10	0.757428	0.372	0.232	7.75263e-06	B-cells
SNX3	4.17749e-10	0.404679	0.27	0.305	8.2284e-06	B-cells
HSP90AB1	4.26993e-10	0.427874	0.668	0.689	8.41048e-06	B-cells
HLA.DMB	5.02723e-10	0.714342	0.25	0.159	9.90214e-06	B-cells
GLA	5.25141e-10	0.910413	0.184	0.088	1.03437e-05	B-cells
EBLN3	5.81194e-10	0.682477	0.148	0.113	1.14478e-05	B-cells
HLA.DOA	6.18707e-10	0.638772	0.153	0.055	1.21867e-05	B-cells
CDC42	6.39304e-10	0.278032	0.179	0.269	1.25924e-05	B-cells
TMC8	6.83829e-10	0.818164	0.117	0.028	1.34694e-05	B-cells
BCLAF1	6.95474e-10	0.531873	0.199	0.186	1.36987e-05	B-cells
PFDN5	7.28533e-10	0.469603	0.5	0.519	1.43499e-05	B-cells
RPL39	7.88378e-10	0.447084	0.148	0.163	1.55287e-05	B-cells
SKIL	8.37368e-10	0.528104	0.204	0.199	1.64936e-05	B-cells
DDX21	9.11896e-10	0.52549	0.209	0.193	1.79616e-05	B-cells
HSPH1	9.14532e-10	0.768781	0.449	0.358	1.80135e-05	B-cells
CTSS	9.45545e-10	0.850602	0.27	0.137	1.86244e-05	B-cells
SF3A1	1.0284e-09	0.456698	0.112	0.129	2.02564e-05	B-cells
EIF2S1	1.25436e-09	0.28322	0.061	0.118	2.47071e-05	B-cells
KRT10	1.27296e-09	0.406226	0.133	0.202	2.50735e-05	B-cells
CACYBP	1.31745e-09	0.642997	0.148	0.172	2.59497e-05	B-cells
DESI2	1.32111e-09	0.350558	0.051	0.115	2.6022e-05	B-cells
KIAA0922	1.33981e-09	0.706367	0.122	0.031	2.63903e-05	B-cells
MBNL1	1.41241e-09	0.682435	0.235	0.198	2.78202e-05	B-cells
PRRC2C	1.41632e-09	0.452226	0.199	0.208	2.78972e-05	B-cells
GNA12	1.56465e-09	0.629882	0.107	0.056	3.08188e-05	B-cells
RAN	1.56766e-09	0.323506	0.286	0.336	3.08781e-05	B-cells
SELT	1.77986e-09	0.421018	0.107	0.148	3.50579e-05	B-cells
STRBP	1.80117e-09	0.782064	0.102	0.054	3.54777e-05	B-cells
TAF1D	1.82032e-09	0.645056	0.148	0.131	3.58549e-05	B-cells
RPS29	1.85393e-09	0.460413	0.806	0.678	3.65169e-05	B-cells
TRAF5	2.00259e-09	0.831542	0.122	0.059	3.94449e-05	B-cells
CDV3	2.56328e-09	0.364579	0.194	0.213	5.04889e-05	B-cells
KMT2E	2.62971e-09	0.669511	0.219	0.172	5.17973e-05	B-cells
RPS21	2.63783e-09	0.472789	0.816	0.727	5.19573e-05	B-cells
BCL2L11	2.68397e-09	0.715819	0.184	0.103	5.28661e-05	B-cells
SMDT1	2.82976e-09	0.414643	0.184	0.222	5.57379e-05	B-cells
ANAPC16	3.25401e-09	0.414893	0.209	0.26	6.40943e-05	B-cells
ATP1B3	3.40869e-09	0.639884	0.306	0.279	6.71409e-05	B-cells
DEDD2	3.42331e-09	0.717387	0.163	0.091	6.74288e-05	B-cells
PPP1R15B	3.99601e-09	0.675455	0.214	0.171	7.87095e-05	B-cells
SRSF8	4.00291e-09	0.311145	0.046	0.114	7.88454e-05	B-cells
MEF2C	4.18607e-09	0.766181	0.158	0.055	8.2453e-05	B-cells
ARL5A	4.29525e-09	0.351318	0.117	0.171	8.46036e-05	B-cells
RBM3	4.3818e-09	0.286559	0.276	0.321	8.63083e-05	B-cells
RPS10	4.58139e-09	0.416865	0.204	0.204	9.02396e-05	B-cells
SLTM	4.86186e-09	0.574802	0.153	0.143	9.57641e-05	B-cells
ARHGDIB	5.21482e-09	0.617572	0.403	0.228	0.000102716	B-cells
ATP6V1A	5.3743e-09	0.357272	0.082	0.142	0.000105858	B-cells
SDE2	5.91212e-09	0.639425	0.122	0.072	0.000116451	B-cells
MGEA5	5.94767e-09	0.427446	0.194	0.194	0.000117151	B-cells
RUNX3	6.14664e-09	0.544113	0.199	0.09	0.00012107	B-cells
ZC3HAV1	6.28921e-09	0.588694	0.337	0.209	0.000123878	B-cells
EIF4G2	6.42102e-09	0.410093	0.474	0.497	0.000126475	B-cells
ZNRD1	6.52441e-09	0.652812	0.102	0.081	0.000128511	B-cells
LTA4H	6.56011e-09	0.423067	0.128	0.139	0.000129214	B-cells
EPC1	6.82139e-09	0.591497	0.148	0.124	0.000134361	B-cells
CREBRF	7.39068e-09	0.715742	0.158	0.108	0.000145574	B-cells
PRNP	7.44698e-09	0.265871	0.148	0.259	0.000146683	B-cells
CD47	8.12385e-09	0.477221	0.27	0.273	0.000160016	B-cells
FAM107B	8.3545e-09	0.562332	0.173	0.138	0.000164559	B-cells
C6orf62	8.65859e-09	0.417983	0.245	0.272	0.000170548	B-cells
RASSF2	8.8737e-09	0.717687	0.107	0.037	0.000174785	B-cells
IRS2	8.92753e-09	0.562377	0.26	0.243	0.000175846	B-cells
ORAI2	1.02584e-08	0.657772	0.138	0.088	0.000202061	B-cells
CNN2	1.04814e-08	0.347358	0.143	0.181	0.000206452	B-cells
JAK1	1.24152e-08	0.649412	0.179	0.158	0.000244542	B-cells
KPNB1	1.24889e-08	0.524459	0.128	0.183	0.000245994	B-cells
PIM2	1.39201e-08	0.886006	0.173	0.065	0.000274185	B-cells
ADAM28	1.44095e-08	0.796039	0.117	0.057	0.000283824	B-cells
DOCK8	1.47287e-08	0.908941	0.133	0.054	0.000290111	B-cells
CHCHD10	1.52879e-08	0.320911	0.209	0.272	0.000301127	B-cells
NEU1	1.60138e-08	0.487981	0.117	0.144	0.000315424	B-cells
USP12	1.61577e-08	0.795406	0.117	0.06	0.000318258	B-cells
RGS2	1.75519e-08	0.803731	0.321	0.211	0.000345719	B-cells
ARHGAP25	1.75802e-08	0.748365	0.117	0.031	0.000346277	B-cells
SELK	1.77202e-08	0.257747	0.143	0.224	0.000349035	B-cells
TRIM38	2.07606e-08	0.702466	0.153	0.1	0.000408922	B-cells
SH3BP5	2.29246e-08	0.545826	0.173	0.142	0.000451546	B-cells
CHORDC1	2.32416e-08	0.710471	0.128	0.106	0.00045779	B-cells
PRDM2	2.35858e-08	0.703202	0.153	0.066	0.000464569	B-cells
AP1B1	2.46331e-08	0.456952	0.102	0.106	0.000485197	B-cells
TRAPPC1	2.78711e-08	0.265565	0.092	0.141	0.000548977	B-cells
EIF1B	2.81917e-08	0.485018	0.153	0.175	0.000555293	B-cells
CUL3	2.84e-08	0.3897	0.102	0.14	0.000559396	B-cells
OAZ1	2.94825e-08	0.420815	0.587	0.543	0.000580716	B-cells
CDC42SE2	3.02449e-08	0.742205	0.179	0.112	0.000595734	B-cells
FUS	3.10103e-08	0.273602	0.357	0.402	0.00061081	B-cells
VPS26A	3.12733e-08	0.482152	0.107	0.104	0.000615991	B-cells
UGCG	3.20899e-08	0.322381	0.143	0.197	0.000632075	B-cells
CCND3	3.38699e-08	0.433506	0.153	0.149	0.000667136	B-cells
G3BP2	3.45647e-08	0.52216	0.189	0.161	0.000680822	B-cells
RPL3	3.67654e-08	0.434323	0.786	0.721	0.000724168	B-cells
NCL	3.71837e-08	0.266485	0.342	0.402	0.000732406	B-cells
ATM	3.92639e-08	0.658022	0.204	0.116	0.000773381	B-cells
RNF139	4.41261e-08	0.702573	0.143	0.109	0.000869152	B-cells
SYNGR2	4.46906e-08	0.339876	0.214	0.238	0.000880271	B-cells
TMEM243	4.75668e-08	0.690749	0.138	0.092	0.000936924	B-cells
EIF4B	4.77451e-08	0.381527	0.143	0.167	0.000940435	B-cells
HEXIM1	4.87213e-08	0.527191	0.306	0.297	0.000959664	B-cells
RBMX	5.27865e-08	0.436884	0.214	0.216	0.00103974	B-cells
USP34	5.3162e-08	0.465915	0.097	0.11	0.00104713	B-cells
EIF3F	5.46035e-08	0.556936	0.148	0.147	0.00107552	B-cells
CKS2	5.65721e-08	0.691518	0.342	0.252	0.0011143	B-cells
EIF3E	5.80346e-08	0.389198	0.24	0.268	0.00114311	B-cells
TANK	6.0455e-08	0.387514	0.092	0.13	0.00119078	B-cells
CYBA	6.33981e-08	0.307903	0.505	0.447	0.00124875	B-cells
RPL7	6.35389e-08	0.409948	0.648	0.578	0.00125153	B-cells
RPL6	6.3909e-08	0.434771	0.51	0.464	0.00125881	B-cells
FOXP1	6.46671e-08	0.61218	0.25	0.22	0.00127375	B-cells
CYLD	6.59634e-08	0.713048	0.148	0.079	0.00129928	B-cells
AFTPH	6.95874e-08	0.495936	0.112	0.109	0.00137066	B-cells
MAP2K1	7.43766e-08	0.498155	0.107	0.129	0.001465	B-cells
SYF2	7.66812e-08	0.345361	0.117	0.157	0.00151039	B-cells
PPP1R2	7.96266e-08	0.577871	0.102	0.106	0.00156841	B-cells
SIRT1	8.45433e-08	0.695869	0.184	0.131	0.00166525	B-cells
STAG2	8.50024e-08	0.285495	0.163	0.212	0.00167429	B-cells
PLEKHA2	8.87176e-08	0.770396	0.143	0.091	0.00174747	B-cells
ZNF24	9.07892e-08	0.329482	0.087	0.124	0.00178827	B-cells
RPL22	9.42877e-08	0.391131	0.286	0.313	0.00185719	B-cells
TNPO1	9.6386e-08	0.498908	0.133	0.116	0.00189852	B-cells
TSPAN13	1.00997e-07	0.589551	0.107	0.086	0.00198933	B-cells
SEL1L3	1.08883e-07	0.555631	0.133	0.096	0.00214468	B-cells
SERPINB9	1.10602e-07	0.700407	0.194	0.095	0.00217852	B-cells
TIAL1	1.16819e-07	0.261128	0.117	0.18	0.00230099	B-cells
SERP1	1.23486e-07	0.282887	0.372	0.383	0.0024323	B-cells
BRD2	1.30367e-07	0.364859	0.454	0.406	0.00256783	B-cells
EIF2AK3	1.30608e-07	0.60564	0.117	0.086	0.00257258	B-cells
RPL35	1.33797e-07	0.390525	0.781	0.694	0.0026354	B-cells
HMHA1	1.35885e-07	0.546777	0.117	0.046	0.00267652	B-cells
CTSH	1.43342e-07	0.508418	0.153	0.153	0.00282341	B-cells
LOC440311	1.51276e-07	0.360152	0.173	0.148	0.00297969	B-cells
CMPK1	1.60243e-07	0.256064	0.133	0.202	0.0031563	B-cells
KIAA0226	1.69229e-07	0.749987	0.107	0.04	0.00333331	B-cells
PCGF5	1.75557e-07	0.297273	0.087	0.125	0.00345794	B-cells
NACAP1	1.80584e-07	0.280941	0.117	0.151	0.00355696	B-cells
FBXO33	1.81053e-07	0.767063	0.128	0.085	0.00356621	B-cells
SNHG1	1.85011e-07	0.37051	0.347	0.338	0.00364416	B-cells
GLO1	1.88005e-07	0.272782	0.117	0.164	0.00370314	B-cells
SKAP2	1.97766e-07	0.509064	0.128	0.09	0.00389541	B-cells
CCNI	1.98113e-07	0.348759	0.245	0.29	0.00390224	B-cells
RPL13AP20	2.04571e-07	0.39006	0.495	0.476	0.00402943	B-cells
RPS25	2.23851e-07	0.377146	0.663	0.561	0.00440919	B-cells
RPL41	2.24103e-07	0.296413	0.204	0.228	0.00441415	B-cells
DDX17	2.39814e-07	0.367817	0.403	0.431	0.00472362	B-cells
NUP62	2.44282e-07	0.401027	0.092	0.128	0.00481162	B-cells
CYCS	2.4545e-07	0.366078	0.301	0.326	0.00483463	B-cells
IFT57	2.49635e-07	0.467563	0.128	0.13	0.00491706	B-cells
CHMP1B	2.54805e-07	0.580156	0.235	0.216	0.00501889	B-cells
PPP2CA	2.56391e-07	0.41339	0.168	0.21	0.00505014	B-cells
VHL	2.88806e-07	0.42636	0.133	0.13	0.00568861	B-cells
DNAJB9	3.05983e-07	0.512074	0.133	0.112	0.00602695	B-cells
PIP4K2A	3.09242e-07	0.522099	0.168	0.094	0.00609113	B-cells
FCGR2B	3.27264e-07	0.776181	0.107	0.033	0.00644613	B-cells
RPL24	3.35007e-07	0.267474	0.653	0.67	0.00659864	B-cells
CAPZA1	3.35317e-07	0.290418	0.163	0.2	0.00660474	B-cells
UFM1	3.44357e-07	0.398945	0.082	0.113	0.0067828	B-cells
TUBA1A	3.85349e-07	0.487523	0.372	0.36	0.00759021	B-cells
SUSD6	4.06474e-07	0.280347	0.071	0.137	0.00800631	B-cells
DYNLL1	4.25982e-07	0.335347	0.531	0.537	0.00839056	B-cells
DDIT3	4.42385e-07	0.478723	0.148	0.167	0.00871366	B-cells
PPIG	4.47169e-07	0.414452	0.128	0.12	0.00880789	B-cells
CYTIP	5.05304e-07	0.757297	0.179	0.065	0.00995297	B-cells
TTC3	5.148e-07	0.342511	0.133	0.171	0.01014	B-cells
C16orf72	6.21831e-07	0.558839	0.189	0.125	0.0122482	B-cells
HIST1H2BK	6.65514e-07	0.578322	0.235	0.177	0.0131086	B-cells
NASP	7.05883e-07	0.380483	0.138	0.172	0.0139038	B-cells
RPL38	7.50512e-07	0.350921	0.76	0.626	0.0147828	B-cells
SC5D	7.58604e-07	0.619999	0.128	0.108	0.0149422	B-cells
CIR1	7.59504e-07	0.327929	0.061	0.106	0.01496	B-cells
GPR183	7.85274e-07	0.84263	0.194	0.074	0.0154676	B-cells
COPB2	8.43239e-07	0.271242	0.061	0.111	0.0166093	B-cells
CYP20A1	8.71284e-07	0.299465	0.077	0.135	0.0171617	B-cells
LASP1	8.72845e-07	0.263829	0.112	0.153	0.0171924	B-cells
RABGGTB	9.33223e-07	0.329451	0.148	0.206	0.0183817	B-cells
GNB2L1	9.38265e-07	0.373484	0.827	0.75	0.018481	B-cells
RPL4	9.3885e-07	0.407507	0.668	0.614	0.0184925	B-cells
GNAI3	9.64957e-07	0.452529	0.102	0.122	0.0190068	B-cells
RBM22	9.67323e-07	0.598515	0.122	0.104	0.0190534	B-cells
MEX3C	1.02025e-06	0.517267	0.087	0.101	0.0200959	B-cells
MEPCE	1.04312e-06	0.444999	0.133	0.095	0.0205463	B-cells
BCAS2	1.04413e-06	0.572022	0.184	0.134	0.0205662	B-cells
USP36	1.08863e-06	0.561493	0.138	0.071	0.0214428	B-cells
GGNBP2	1.0927e-06	0.411915	0.117	0.137	0.0215228	B-cells
ZFP91	1.09589e-06	0.472712	0.097	0.11	0.0215857	B-cells
ARF6	1.11239e-06	0.272618	0.107	0.13	0.0219107	B-cells
C6orf48	1.13047e-06	0.360972	0.434	0.466	0.0222668	B-cells
FAM53C	1.15499e-06	0.527044	0.148	0.146	0.0227499	B-cells
GNA13	1.30478e-06	0.620432	0.214	0.142	0.0257002	B-cells
NFKB1	1.38951e-06	0.411666	0.133	0.133	0.0273692	B-cells
DHX36	1.40125e-06	0.528089	0.153	0.128	0.0276005	B-cells
PARP14	1.42582e-06	0.484441	0.194	0.163	0.0280844	B-cells
RPL22L1	1.56275e-06	0.371966	0.194	0.225	0.0307815	B-cells
HBP1	1.57363e-06	0.504903	0.128	0.116	0.0309957	B-cells
AMD1	1.58654e-06	0.341613	0.199	0.223	0.0312501	B-cells
ARHGAP5	1.60055e-06	0.251466	0.056	0.104	0.0315261	B-cells
TPD52	1.63171e-06	0.360131	0.097	0.116	0.0321398	B-cells
LPIN1	1.66279e-06	0.550998	0.128	0.104	0.032752	B-cells
TFRC	1.72627e-06	0.531913	0.23	0.23	0.0340023	B-cells
JOSD1	1.80069e-06	0.58734	0.153	0.117	0.0354681	B-cells
MBD2	2.04248e-06	0.364043	0.138	0.138	0.0402308	B-cells
TSPYL2	2.08526e-06	0.406426	0.214	0.161	0.0410734	B-cells
ZC3H12A	2.21016e-06	0.329303	0.117	0.177	0.0435336	B-cells
LRRFIP1	2.22543e-06	0.389785	0.311	0.295	0.0438344	B-cells
RPL14	2.39512e-06	0.352867	0.663	0.638	0.0471767	B-cells
RILPL2	2.39613e-06	0.443151	0.133	0.104	0.0471966	B-cells
SNHG12	2.47176e-06	0.477108	0.204	0.204	0.0486864	B-cells
WDR74	2.5824e-06	0.660497	0.168	0.093	0.0508656	B-cells
STMN1	2.78446e-06	0.418226	0.143	0.185	0.0548455	B-cells
POLR2A	2.90431e-06	0.460534	0.153	0.155	0.0572063	B-cells
RBBP6	2.93286e-06	0.409867	0.179	0.204	0.0577686	B-cells
ZFAND2A	2.9335e-06	0.596639	0.128	0.13	0.0577811	B-cells
HECTD1	3.15579e-06	0.266143	0.066	0.101	0.0621596	B-cells
PPHLN1	3.22926e-06	0.328655	0.092	0.105	0.0636068	B-cells
GRB2	3.36298e-06	0.33468	0.184	0.172	0.0662406	B-cells
CEP350	3.66967e-06	0.593672	0.112	0.089	0.0722815	B-cells
HN1	3.67337e-06	0.284755	0.158	0.193	0.0723544	B-cells
FNBP4	3.73442e-06	0.327647	0.077	0.138	0.0735568	B-cells
SNX9	3.74221e-06	0.621234	0.138	0.117	0.0737103	B-cells
MIDN	3.80953e-06	0.291549	0.291	0.313	0.0750364	B-cells
RBM26	3.88373e-06	0.56281	0.153	0.127	0.0764979	B-cells
TNFAIP8	3.91767e-06	0.577671	0.122	0.056	0.0771664	B-cells
CDKN1A	3.96062e-06	0.256202	0.291	0.334	0.0780123	B-cells
MED13	4.04381e-06	0.310388	0.128	0.139	0.079651	B-cells
BTG2	4.24816e-06	0.287246	0.423	0.463	0.0836759	B-cells
HMGCS1	4.25072e-06	0.53571	0.138	0.12	0.0837265	B-cells
SERTAD1	4.35005e-06	0.509638	0.296	0.252	0.0856829	B-cells
WBP11	4.43524e-06	0.347128	0.097	0.116	0.0873608	B-cells
ACTR2	4.56782e-06	0.323929	0.26	0.299	0.0899723	B-cells
RSRP1	4.63887e-06	0.359024	0.245	0.305	0.0913717	B-cells
HLA.DMA	4.71629e-06	0.528584	0.24	0.178	0.0928968	B-cells
UBC	5.30315e-06	0.283965	0.801	0.793	0.104456	B-cells
ANKRD12	5.7044e-06	0.682943	0.199	0.112	0.11236	B-cells
FAM49B	5.73402e-06	0.364864	0.082	0.131	0.112943	B-cells
LYST	5.99365e-06	0.688712	0.102	0.052	0.118057	B-cells
CCDC50	6.07769e-06	0.380153	0.133	0.146	0.119712	B-cells
CCNT1	6.18045e-06	0.570469	0.102	0.054	0.121736	B-cells
CHD4	6.52315e-06	0.271997	0.194	0.266	0.128487	B-cells
MRPL54	6.87079e-06	0.347544	0.102	0.105	0.135334	B-cells
SLC38A1	7.10044e-06	0.574979	0.214	0.173	0.139857	B-cells
ZC3H15	7.13305e-06	0.252943	0.133	0.162	0.1405	B-cells
MKNK2	7.28662e-06	0.386916	0.184	0.209	0.143525	B-cells
MAPK1	7.38012e-06	0.307184	0.102	0.128	0.145366	B-cells
RSBN1L	7.48809e-06	0.416564	0.092	0.119	0.147493	B-cells
SNHG15	8.74134e-06	0.397208	0.092	0.111	0.172178	B-cells
AKAP13	9.56965e-06	0.257795	0.173	0.194	0.188493	B-cells
KLHL24	9.73152e-06	0.370673	0.117	0.094	0.191682	B-cells
PPP4R3A	9.78647e-06	0.323673	0.117	0.112	0.192764	B-cells
GPBP1	1.01594e-05	0.49273	0.184	0.175	0.200109	B-cells
ZNF148	1.02848e-05	0.320769	0.077	0.108	0.20258	B-cells
NEK7	1.04917e-05	0.33615	0.092	0.141	0.206655	B-cells
PDCD4	1.07694e-05	0.281427	0.143	0.194	0.212124	B-cells
ATG12	1.10076e-05	0.469375	0.102	0.109	0.216817	B-cells
LITAF	1.10123e-05	0.368026	0.24	0.27	0.216909	B-cells
TAGAP	1.11506e-05	0.633902	0.173	0.071	0.219633	B-cells
TPR	1.31598e-05	0.373509	0.107	0.119	0.259209	B-cells
CCAR1	1.35962e-05	0.412835	0.097	0.126	0.267805	B-cells
ZNF395	1.38958e-05	0.364641	0.107	0.116	0.273705	B-cells
PNPLA8	1.40632e-05	0.361943	0.087	0.106	0.277004	B-cells
RNF103	1.56504e-05	0.287378	0.071	0.112	0.308266	B-cells
PLEKHO1	1.60041e-05	0.286545	0.122	0.086	0.315232	B-cells
H3F3C	1.62525e-05	0.287022	0.148	0.134	0.320125	B-cells
INSIG1	1.63992e-05	0.557112	0.163	0.128	0.323015	B-cells
SIAH2	1.68682e-05	0.358532	0.102	0.104	0.332253	B-cells
SEPT6	1.86159e-05	0.51804	0.117	0.072	0.366677	B-cells
RYBP	1.91331e-05	0.487502	0.173	0.161	0.376864	B-cells
PELI1	1.93803e-05	0.621781	0.153	0.136	0.381734	B-cells
NXF1	2.033e-05	0.310742	0.224	0.259	0.400441	B-cells
UBE2A	2.13057e-05	0.355893	0.117	0.143	0.419657	B-cells
ATF7IP	2.21738e-05	0.464973	0.122	0.096	0.436758	B-cells
CDC42EP3	2.32237e-05	0.457283	0.117	0.113	0.457437	B-cells
NIN	2.40341e-05	0.543703	0.107	0.052	0.473399	B-cells
PRPF38B	2.49053e-05	0.482467	0.112	0.112	0.490561	B-cells
NXT1	2.50806e-05	0.39129	0.112	0.088	0.494013	B-cells
HECA	2.78649e-05	0.352924	0.122	0.108	0.548854	B-cells
NUP210	2.8149e-05	0.561211	0.102	0.068	0.55445	B-cells
ATRX	2.82766e-05	0.514361	0.148	0.152	0.556965	B-cells
STXBP3	3.03123e-05	0.27604	0.051	0.102	0.597061	B-cells
ZBTB20	3.29837e-05	0.315018	0.158	0.182	0.649679	B-cells
ST6GAL1	3.32936e-05	0.383872	0.143	0.17	0.655784	B-cells
PLAC8	3.3369e-05	0.551161	0.112	0.037	0.65727	B-cells
EEF1D	3.39398e-05	0.292543	0.546	0.56	0.668512	B-cells
RPS6KA3	3.60911e-05	0.415007	0.117	0.132	0.710887	B-cells
PIK3IP1	3.79579e-05	0.28789	0.143	0.108	0.747656	B-cells
MAP3K8	3.86983e-05	0.500766	0.179	0.165	0.762241	B-cells
RNF138	3.89595e-05	0.318394	0.117	0.112	0.767385	B-cells
BECN1	3.91652e-05	0.292383	0.077	0.101	0.771437	B-cells
RLF	3.96075e-05	0.389702	0.117	0.061	0.78015	B-cells
MTHFD2	4.00923e-05	0.252466	0.107	0.152	0.789699	B-cells
NCK2	4.25687e-05	0.344131	0.112	0.128	0.838476	B-cells
TTC17	4.28097e-05	0.377835	0.102	0.1	0.843222	B-cells
NFKBIA	4.62554e-05	0.382431	0.694	0.642	0.911093	B-cells
BBX	4.89195e-05	0.370823	0.138	0.156	0.963567	B-cells
HIST1H4C	5.2077e-05	0.631361	0.107	0.051	1	B-cells
BNIP2	5.22758e-05	0.250022	0.087	0.118	1	B-cells
UBALD2	5.91047e-05	0.326494	0.168	0.193	1	B-cells
CCDC12	6.03317e-05	0.257058	0.077	0.114	1	B-cells
RAB21	6.13576e-05	0.287858	0.097	0.111	1	B-cells
TWISTNB	6.14888e-05	0.44369	0.107	0.083	1	B-cells
PCNA	6.17284e-05	0.254869	0.148	0.173	1	B-cells
KLF2	6.314e-05	0.38249	0.342	0.285	1	B-cells
DUSP2	6.65987e-05	0.568058	0.291	0.226	1	B-cells
CREBBP	6.89962e-05	0.283736	0.087	0.108	1	B-cells
PTPN18	7.01437e-05	0.432576	0.102	0.075	1	B-cells
CNOT1	7.16027e-05	0.365778	0.097	0.102	1	B-cells
RPL35A	7.57797e-05	0.335668	0.806	0.711	1	B-cells
JMY	7.74647e-05	0.64141	0.107	0.079	1	B-cells
KIAA1551	8.64114e-05	0.357817	0.179	0.15	1	B-cells
SLBP	8.75144e-05	0.316266	0.107	0.127	1	B-cells
SCAF11	9.20692e-05	0.404192	0.128	0.149	1	B-cells
TPP1	9.98819e-05	0.290616	0.107	0.142	1	B-cells
FNBP1	0.000100464	0.33717	0.143	0.123	1	B-cells
TSC22D2	0.000107853	0.335525	0.102	0.119	1	B-cells
TUBA4A	0.000109843	0.413911	0.128	0.101	1	B-cells
GGA2	0.000112803	0.395405	0.112	0.077	1	B-cells
GLIPR1	0.000114772	0.454382	0.143	0.115	1	B-cells
TIPARP	0.000117164	0.329512	0.148	0.185	1	B-cells
H2AFX	0.000119693	0.292882	0.265	0.238	1	B-cells
NT5C3A	0.000121692	0.44441	0.102	0.088	1	B-cells
VPS13C	0.000132392	0.259278	0.102	0.104	1	B-cells
RHOH	0.000139305	0.567146	0.107	0.034	1	B-cells
EP300	0.000145984	0.332096	0.102	0.105	1	B-cells
RRAGC	0.00014653	0.316703	0.082	0.102	1	B-cells
PPP2R2A	0.000148042	0.280726	0.107	0.112	1	B-cells
SLC2A3	0.000150367	0.401211	0.255	0.193	1	B-cells
TMEM2	0.000155439	0.498221	0.117	0.068	1	B-cells
EBF1	0.000156247	0.535157	0.102	0.052	1	B-cells
GTF3A	0.000169175	0.279704	0.133	0.155	1	B-cells
SETX	0.000191698	0.423031	0.102	0.066	1	B-cells
MDM4	0.000196388	0.286605	0.107	0.127	1	B-cells
ARIH1	0.000198378	0.304317	0.138	0.127	1	B-cells
IKZF1	0.000207867	0.679355	0.143	0.061	1	B-cells
SLU7	0.000208579	0.405384	0.112	0.1	1	B-cells
NCOR1	0.000214152	0.37954	0.128	0.118	1	B-cells
MAP3K2	0.000215148	0.400548	0.112	0.124	1	B-cells
ERAP2	0.0002569	0.491975	0.138	0.094	1	B-cells
ARID1A	0.000304792	0.323844	0.128	0.119	1	B-cells
RANBP2	0.000315171	0.559541	0.133	0.13	1	B-cells
TNF	0.000326445	0.486444	0.138	0.084	1	B-cells
IL2RG	0.000348116	0.392017	0.128	0.055	1	B-cells
RSBN1	0.000391659	0.378513	0.097	0.11	1	B-cells
RASSF5	0.000433368	0.602222	0.117	0.063	1	B-cells
TNFRSF14	0.000480988	0.292863	0.107	0.118	1	B-cells
SESN3	0.000489712	0.402677	0.117	0.083	1	B-cells
ZBTB1	0.000499432	0.405417	0.122	0.095	1	B-cells
DNAJB1	0.000500623	0.259259	0.541	0.574	1	B-cells
STK4	0.00053556	0.503294	0.107	0.066	1	B-cells
ELK4	0.000555344	0.337786	0.112	0.094	1	B-cells
NR3C1	0.000573065	0.479946	0.189	0.144	1	B-cells
COTL1	0.000625807	0.391657	0.199	0.17	1	B-cells
EMB	0.000882212	0.569741	0.128	0.073	1	B-cells
BOD1L1	0.000902597	0.524357	0.122	0.08	1	B-cells
PPP1R10	0.000953563	0.394807	0.117	0.109	1	B-cells
TLE3	0.000954202	0.308878	0.102	0.083	1	B-cells
MICAL1	0.000974492	0.43693	0.122	0.063	1	B-cells
NFATC3	0.00113838	0.252461	0.122	0.12	1	B-cells
ZNF655	0.00115501	0.300717	0.128	0.118	1	B-cells
PDE4B	0.00124713	0.608208	0.107	0.058	1	B-cells
ELL2	0.00149753	0.550367	0.173	0.111	1	B-cells
DDX18	0.00150922	0.291305	0.071	0.102	1	B-cells
GMFG	0.00170312	0.381258	0.138	0.076	1	B-cells
TMX4	0.00204413	0.369328	0.102	0.118	1	B-cells
RPL29	0.00214382	0.295784	0.694	0.647	1	B-cells
PITHD1	0.00271464	0.269395	0.087	0.101	1	B-cells
WIPF1	0.00355908	0.327202	0.122	0.093	1	B-cells
SOCS1	0.00416419	0.25805	0.107	0.091	1	B-cells
PAN3	0.00657166	0.296492	0.112	0.084	1	B-cells
CHD1	0.00879018	0.250651	0.122	0.118	1	B-cells
CLU	5.16257e-84	1.7643	0.935	0.393	1.01687e-79	benign epithelial
EDN2	3.32136e-83	2.22459	0.489	0.008	6.54208e-79	benign epithelial
C3	1.96035e-65	1.43614	0.856	0.217	3.8613e-61	benign epithelial
MSLN	4.02358e-63	1.67661	0.842	0.219	7.92525e-59	benign epithelial
GPX3	3.6274e-60	1.87483	0.705	0.142	7.1449e-56	benign epithelial
PDZK1IP1	1.54595e-55	1.71311	0.612	0.112	3.04506e-51	benign epithelial
TFPI2	1.98824e-54	2.0207	0.482	0.039	3.91623e-50	benign epithelial
KRT7	1.34644e-52	1.52606	0.82	0.231	2.65208e-48	benign epithelial
SPOCK2	3.46035e-51	1.51762	0.655	0.114	6.81586e-47	benign epithelial
SCARA3	1.50418e-47	1.44153	0.54	0.079	2.96279e-43	benign epithelial
SEMA3B	1.99302e-47	1.61107	0.576	0.083	3.92566e-43	benign epithelial
CLDN1	5.14271e-46	1.69077	0.583	0.104	1.01296e-41	benign epithelial
BCAM	3.25371e-45	1.17204	0.64	0.118	6.40882e-41	benign epithelial
KRT19	3.38762e-42	1.27417	0.827	0.301	6.67259e-38	benign epithelial
GAS6	4.84373e-37	1.32353	0.727	0.244	9.54069e-33	benign epithelial
IFITM3	1.95003e-35	0.993107	0.906	0.592	3.84098e-31	benign epithelial
CRB2	3.43921e-35	1.28339	0.317	0.02	6.77422e-31	benign epithelial
H19	7.08176e-33	0.493964	0.655	0.207	1.39489e-28	benign epithelial
MTRNR2L1	4.29383e-32	1.29439	0.496	0.09	8.45757e-28	benign epithelial
THY1	7.50317e-32	0.985728	0.532	0.11	1.4779e-27	benign epithelial
NPR1	4.36161e-30	0.892507	0.381	0.049	8.59107e-26	benign epithelial
C1R	2.81123e-29	1.1255	0.633	0.186	5.53728e-25	benign epithelial
AMOTL2	5.00916e-29	1.25211	0.489	0.111	9.86654e-25	benign epithelial
CALB2	1.04601e-28	1.10338	0.237	0.012	2.06033e-24	benign epithelial
RSPO1	2.23416e-28	0.594537	0.23	0.012	4.40063e-24	benign epithelial
WFDC2	4.49331e-28	0.66454	0.842	0.376	8.85048e-24	benign epithelial
PLXNB2	5.29968e-28	1.03174	0.64	0.213	1.04388e-23	benign epithelial
CRISP3	2.09033e-27	1.04243	0.187	0.004	4.11733e-23	benign epithelial
VNN1	2.71964e-27	1.72954	0.317	0.046	5.35687e-23	benign epithelial
VWA3A	9.70517e-27	1.02326	0.317	0.035	1.91163e-22	benign epithelial
CD200	1.01619e-26	1.17321	0.432	0.081	2.00159e-22	benign epithelial
CAV1	2.10345e-26	0.355886	0.489	0.14	4.14317e-22	benign epithelial
HLA.DQB1	2.91148e-26	0.454975	0.525	0.156	5.73475e-22	benign epithelial
SMARCD3	7.42785e-26	0.926747	0.367	0.057	1.46306e-21	benign epithelial
VWCE	8.09368e-26	1.02367	0.252	0.018	1.59421e-21	benign epithelial
HLA.DRB1	2.44461e-25	0.435768	0.669	0.262	4.81515e-21	benign epithelial
RASSF7	3.0022e-25	1.17655	0.489	0.114	5.91342e-21	benign epithelial
SOSTDC1	1.04027e-24	0.716039	0.194	0.007	2.04901e-20	benign epithelial
KRT18	3.22516e-24	0.834279	0.784	0.349	6.35261e-20	benign epithelial
MST1	3.36841e-24	1.18922	0.338	0.047	6.63476e-20	benign epithelial
RPS19	4.98689e-24	0.778296	0.921	0.824	9.82268e-20	benign epithelial
CPAMD8	5.16445e-24	0.902312	0.259	0.023	1.01724e-19	benign epithelial
HLA.DRB5	6.55759e-24	1.08973	0.518	0.14	1.29165e-19	benign epithelial
ENO1	7.97395e-24	0.914112	0.806	0.475	1.57063e-19	benign epithelial
MUC1	1.58513e-23	0.514569	0.719	0.309	3.12223e-19	benign epithelial
SLC34A2	7.66844e-23	1.03766	0.453	0.107	1.51045e-18	benign epithelial
SLC40A1	9.84406e-23	1.41507	0.576	0.205	1.93898e-18	benign epithelial
ERP27	1.18617e-22	1.13883	0.381	0.08	2.3364e-18	benign epithelial
C19orf33	2.40477e-22	0.880825	0.554	0.179	4.73667e-18	benign epithelial
RPS9	2.60258e-22	0.619231	0.863	0.747	5.1263e-18	benign epithelial
VWA1	3.33267e-22	0.902685	0.41	0.1	6.56435e-18	benign epithelial
CFB	5.1254e-22	0.788825	0.561	0.175	1.00955e-17	benign epithelial
LYPD1	7.54403e-22	0.698076	0.381	0.078	1.48595e-17	benign epithelial
CDC42EP1	2.39026e-21	0.910059	0.388	0.086	4.70809e-17	benign epithelial
RPS8	5.72693e-21	0.596186	0.921	0.852	1.12803e-16	benign epithelial
CAPN6	2.77156e-20	0.59903	0.144	0.004	5.45915e-16	benign epithelial
ITGB4	4.45227e-20	0.712228	0.41	0.097	8.76963e-16	benign epithelial
LCN2	5.07672e-20	0.482805	0.525	0.18	9.99961e-16	benign epithelial
RPLP0	5.95354e-20	0.646423	0.849	0.692	1.17267e-15	benign epithelial
ASS1	6.05887e-20	0.787489	0.489	0.147	1.19341e-15	benign epithelial
CD151	7.03161e-20	0.8946	0.597	0.237	1.38502e-15	benign epithelial
NUAK2	8.01383e-20	0.774547	0.381	0.082	1.57848e-15	benign epithelial
CLIC5	2.19414e-19	0.898593	0.302	0.052	4.32179e-15	benign epithelial
DOK7	2.21402e-19	0.538911	0.266	0.039	4.36095e-15	benign epithelial
KRT8	3.07963e-19	0.639819	0.712	0.32	6.06594e-15	benign epithelial
IGFBP4	1.07921e-18	0.558495	0.576	0.227	2.12572e-14	benign epithelial
WWC1	1.42987e-18	1.01841	0.331	0.072	2.81641e-14	benign epithelial
TNFAIP2	2.01649e-18	0.97392	0.626	0.269	3.97187e-14	benign epithelial
KCNK15	4.0879e-18	1.02844	0.295	0.051	8.05193e-14	benign epithelial
RPL12	4.26318e-18	0.548365	0.856	0.793	8.39719e-14	benign epithelial
EPS8L2	4.54934e-18	0.844855	0.374	0.086	8.96084e-14	benign epithelial
ELF3	4.74386e-18	0.73996	0.676	0.295	9.34399e-14	benign epithelial
ITGA3	5.28406e-18	0.693643	0.36	0.079	1.0408e-13	benign epithelial
LAYN	6.81181e-18	1.1058	0.23	0.03	1.34172e-13	benign epithelial
CA9	7.85289e-18	0.865966	0.173	0.013	1.54678e-13	benign epithelial
ITGB8	8.22832e-18	1.07772	0.432	0.12	1.62073e-13	benign epithelial
ALDOA	8.7223e-18	0.665361	0.799	0.514	1.71803e-13	benign epithelial
HLA.DOA	1.13772e-17	0.88185	0.295	0.052	2.24097e-13	benign epithelial
CP	1.17831e-17	0.965308	0.468	0.143	2.32091e-13	benign epithelial
FST	1.20758e-17	0.652441	0.173	0.012	2.37856e-13	benign epithelial
TNNT2	1.53492e-17	0.618541	0.158	0.009	3.02334e-13	benign epithelial
TACSTD2	1.64688e-17	0.655054	0.583	0.225	3.24386e-13	benign epithelial
ZBED2	1.96741e-17	0.403855	0.18	0.017	3.87521e-13	benign epithelial
ADGRG6	2.16463e-17	0.502461	0.165	0.011	4.26368e-13	benign epithelial
RPS5	1.03701e-16	0.608197	0.82	0.712	2.04259e-12	benign epithelial
DPP6	1.33746e-16	0.351165	0.129	0.006	2.6344e-12	benign epithelial
TSPO	1.46386e-16	0.824634	0.604	0.281	2.88336e-12	benign epithelial
PLXNB1	1.66711e-16	1.14984	0.46	0.161	3.28372e-12	benign epithelial
ID4	1.83443e-16	0.927783	0.568	0.241	3.61327e-12	benign epithelial
AGRN	2.13627e-16	0.79933	0.46	0.147	4.20782e-12	benign epithelial
SLPI	3.08248e-16	0.793366	0.662	0.307	6.07156e-12	benign epithelial
RPL28	4.30897e-16	0.494433	0.856	0.764	8.48737e-12	benign epithelial
GREB1	5.56761e-16	0.817668	0.281	0.052	1.09665e-11	benign epithelial
RPL18	5.63865e-16	0.511521	0.849	0.804	1.11064e-11	benign epithelial
GSTT1	7.89564e-16	0.59662	0.317	0.069	1.5552e-11	benign epithelial
RPS2	8.00756e-16	0.39763	0.899	0.789	1.57725e-11	benign epithelial
LRRC75A.AS1	1.01937e-15	0.728171	0.626	0.406	2.00786e-11	benign epithelial
RPL7A	1.1291e-15	0.433988	0.871	0.777	2.22398e-11	benign epithelial
NRXN3	1.30914e-15	0.61619	0.158	0.011	2.57862e-11	benign epithelial
KLK11	1.67285e-15	0.783636	0.381	0.102	3.29501e-11	benign epithelial
RBBP8	2.14682e-15	0.973261	0.259	0.051	4.22859e-11	benign epithelial
RPL13	3.03538e-15	0.470012	0.906	0.828	5.9788e-11	benign epithelial
KLK10	3.21253e-15	0.450162	0.345	0.099	6.32771e-11	benign epithelial
MYL9	3.25386e-15	0.294516	0.561	0.259	6.40912e-11	benign epithelial
KRTCAP3	3.90926e-15	0.83052	0.309	0.07	7.70006e-11	benign epithelial
CYR61	5.71784e-15	0.441131	0.662	0.333	1.12624e-10	benign epithelial
LONRF2	5.88e-15	1.27704	0.259	0.053	1.15818e-10	benign epithelial
CDH1	7.27232e-15	0.708442	0.396	0.115	1.43243e-10	benign epithelial
MIF	8.90239e-15	0.639281	0.777	0.566	1.7535e-10	benign epithelial
MLLT4	1.17606e-14	0.822617	0.482	0.175	2.31648e-10	benign epithelial
GNB2L1	1.1868e-14	0.541662	0.878	0.75	2.33764e-10	benign epithelial
ADGRG1	1.52212e-14	0.837356	0.396	0.124	2.99813e-10	benign epithelial
LAMA5	1.58544e-14	1.13783	0.482	0.21	3.12284e-10	benign epithelial
MYRF	1.64386e-14	0.75641	0.266	0.05	3.23791e-10	benign epithelial
AQP9	1.71914e-14	0.478686	0.144	0.011	3.38618e-10	benign epithelial
RPL36	1.73882e-14	0.552221	0.806	0.666	3.42496e-10	benign epithelial
SVEP1	2.29066e-14	0.637237	0.18	0.019	4.51191e-10	benign epithelial
VEGFA	2.45998e-14	0.951592	0.554	0.252	4.84542e-10	benign epithelial
RNASET2	2.49959e-14	0.801241	0.619	0.287	4.92344e-10	benign epithelial
SPINT1	3.01233e-14	0.543172	0.353	0.094	5.93338e-10	benign epithelial
ASRGL1	3.02203e-14	0.663749	0.511	0.201	5.95248e-10	benign epithelial
PPL	3.02921e-14	0.559144	0.266	0.053	5.96664e-10	benign epithelial
CRYAB	3.50844e-14	0.35381	0.439	0.167	6.91057e-10	benign epithelial
TGM1	3.98067e-14	0.655463	0.18	0.023	7.84073e-10	benign epithelial
CCDC146	4.10349e-14	0.780219	0.295	0.065	8.08264e-10	benign epithelial
SUSD3	4.33674e-14	0.806626	0.324	0.081	8.54208e-10	benign epithelial
ATP6V1B1	4.62774e-14	0.656346	0.345	0.094	9.11525e-10	benign epithelial
DHCR24	4.93888e-14	0.719295	0.446	0.152	9.72811e-10	benign epithelial
SPINT2	5.20561e-14	0.513479	0.64	0.313	1.02535e-09	benign epithelial
LDOC1	5.92128e-14	0.48214	0.288	0.076	1.16631e-09	benign epithelial
RPL3	7.08069e-14	0.501948	0.885	0.719	1.39468e-09	benign epithelial
PAEP	7.21414e-14	0.805046	0.165	0.016	1.42097e-09	benign epithelial
PTPRF	1.14e-13	0.421788	0.518	0.217	2.24546e-09	benign epithelial
ADIRF	1.26232e-13	0.257813	0.496	0.216	2.4864e-09	benign epithelial
C1orf186	1.6443e-13	0.978538	0.331	0.09	3.23877e-09	benign epithelial
PHLDA3	2.25386e-13	0.526291	0.374	0.116	4.43942e-09	benign epithelial
TMC4	2.26514e-13	0.614712	0.295	0.069	4.46164e-09	benign epithelial
DPYSL3	4.13374e-13	0.830635	0.403	0.134	8.14223e-09	benign epithelial
ANKRD65	4.16091e-13	0.619554	0.245	0.048	8.19575e-09	benign epithelial
VASN	4.27904e-13	0.649733	0.353	0.106	8.42842e-09	benign epithelial
SLC7A11	4.64535e-13	1.01364	0.209	0.039	9.14994e-09	benign epithelial
RHOF	6.0578e-13	0.638539	0.252	0.051	1.19321e-08	benign epithelial
NTN4	6.13483e-13	0.701737	0.245	0.047	1.20838e-08	benign epithelial
NUPR1	6.96042e-13	0.727782	0.504	0.205	1.37099e-08	benign epithelial
SH2D3A	7.93034e-13	0.399073	0.173	0.023	1.56204e-08	benign epithelial
RARRES2	8.13578e-13	0.544349	0.518	0.233	1.60251e-08	benign epithelial
EPHB6	8.2612e-13	0.704892	0.187	0.027	1.62721e-08	benign epithelial
STAC2	9.09943e-13	0.571934	0.122	0.007	1.79231e-08	benign epithelial
MMP7	9.99148e-13	1.11133	0.273	0.067	1.96802e-08	benign epithelial
CD9	1.07734e-12	0.650195	0.655	0.352	2.12204e-08	benign epithelial
FRY	1.35839e-12	1.11834	0.18	0.027	2.67562e-08	benign epithelial
TNS4	1.65326e-12	0.549984	0.173	0.023	3.25643e-08	benign epithelial
IFITM1	1.9498e-12	0.630606	0.748	0.489	3.84051e-08	benign epithelial
SERPING1	1.95081e-12	0.792839	0.59	0.283	3.8425e-08	benign epithelial
NT5E	2.47779e-12	0.684762	0.245	0.054	4.88051e-08	benign epithelial
UPK3B	2.63746e-12	0.385818	0.122	0.008	5.19501e-08	benign epithelial
EEF2	3.05882e-12	0.594906	0.755	0.551	6.02496e-08	benign epithelial
SULF1	3.21324e-12	0.691383	0.281	0.068	6.32913e-08	benign epithelial
PTTG1IP	3.37038e-12	0.642227	0.532	0.239	6.63864e-08	benign epithelial
RPL35	3.41958e-12	0.466859	0.791	0.695	6.73555e-08	benign epithelial
IMPDH2	3.56581e-12	0.641248	0.482	0.202	7.02359e-08	benign epithelial
ARHGAP23	4.80409e-12	0.620829	0.245	0.054	9.46261e-08	benign epithelial
CAV2	6.60406e-12	0.26107	0.338	0.122	1.3008e-07	benign epithelial
RPL8	7.19222e-12	0.415019	0.885	0.821	1.41665e-07	benign epithelial
FOLR1	7.93426e-12	0.517038	0.381	0.131	1.56281e-07	benign epithelial
OLFML2A	8.15357e-12	0.412556	0.158	0.021	1.60601e-07	benign epithelial
PHPT1	1.00339e-11	0.69282	0.525	0.245	1.97638e-07	benign epithelial
CRIM1	1.05815e-11	0.570994	0.324	0.099	2.08424e-07	benign epithelial
MUC16	1.07891e-11	0.516596	0.439	0.172	2.12513e-07	benign epithelial
IFITM2	1.08285e-11	0.600377	0.698	0.479	2.1329e-07	benign epithelial
ALDH1A2	1.11838e-11	0.576675	0.209	0.038	2.20287e-07	benign epithelial
GAS5	1.40872e-11	0.528499	0.719	0.466	2.77477e-07	benign epithelial
ALDH3A2	1.43743e-11	0.649676	0.302	0.084	2.83131e-07	benign epithelial
GUCY1A2	1.55892e-11	0.554224	0.173	0.024	3.0706e-07	benign epithelial
RIPK4	1.88973e-11	0.869904	0.259	0.064	3.72221e-07	benign epithelial
RPS14P3	1.89399e-11	0.333313	0.712	0.608	3.73059e-07	benign epithelial
CGN	2.021e-11	0.869285	0.237	0.053	3.98077e-07	benign epithelial
RPL13AP20	2.48505e-11	0.519729	0.676	0.471	4.8948e-07	benign epithelial
KRT5	2.60279e-11	0.627935	0.158	0.022	5.12671e-07	benign epithelial
GLIS2	2.81292e-11	0.709531	0.216	0.042	5.54061e-07	benign epithelial
FBXO2	3.11158e-11	0.604989	0.187	0.031	6.12888e-07	benign epithelial
TGM2	3.33613e-11	0.847917	0.317	0.095	6.57117e-07	benign epithelial
RIMS4	3.50805e-11	0.402161	0.101	0.007	6.90981e-07	benign epithelial
HRH1	3.61587e-11	0.75352	0.165	0.027	7.12218e-07	benign epithelial
RAP1GAP	4.09572e-11	0.822701	0.165	0.023	8.06733e-07	benign epithelial
GYPC	4.17612e-11	0.448172	0.295	0.088	8.2257e-07	benign epithelial
CYBRD1	4.18035e-11	0.795735	0.36	0.124	8.23403e-07	benign epithelial
PAX2	4.27327e-11	0.689062	0.158	0.023	8.41705e-07	benign epithelial
MMP28	5.05072e-11	0.261373	0.101	0.009	9.94839e-07	benign epithelial
SLC4A11	8.68095e-11	0.43779	0.165	0.025	1.70989e-06	benign epithelial
RPSA	1.38211e-10	0.388315	0.698	0.56	2.72235e-06	benign epithelial
TRAP1	1.42421e-10	0.580384	0.288	0.082	2.80527e-06	benign epithelial
PTRF	1.81794e-10	0.261749	0.381	0.164	3.5808e-06	benign epithelial
PPP1R13L	2.11378e-10	0.824128	0.173	0.034	4.16351e-06	benign epithelial
SLC28A3	2.16924e-10	0.377735	0.129	0.015	4.27276e-06	benign epithelial
RPS18	2.481e-10	0.489006	0.863	0.781	4.88683e-06	benign epithelial
EFEMP1	3.31345e-10	0.485932	0.288	0.089	6.5265e-06	benign epithelial
RPLP0P2	3.78622e-10	0.269754	0.532	0.309	7.45772e-06	benign epithelial
RPL37A	4.10989e-10	0.337512	0.827	0.799	8.09526e-06	benign epithelial
PEMT	5.3231e-10	0.622009	0.237	0.059	1.04849e-05	benign epithelial
RPL29	5.48844e-10	0.430388	0.763	0.645	1.08106e-05	benign epithelial
BHLHE41	5.50119e-10	0.677153	0.374	0.141	1.08357e-05	benign epithelial
NRP1	5.58269e-10	0.577277	0.281	0.082	1.09962e-05	benign epithelial
TMEM205	6.04496e-10	0.726264	0.482	0.225	1.19068e-05	benign epithelial
KLK8	6.32015e-10	0.251347	0.36	0.153	1.24488e-05	benign epithelial
SAA1	6.99165e-10	0.357112	0.151	0.028	1.37715e-05	benign epithelial
RPS11	7.45199e-10	0.331231	0.899	0.87	1.46782e-05	benign epithelial
CD81	1.04478e-09	0.396427	0.791	0.575	2.0579e-05	benign epithelial
RPL31	1.05295e-09	0.362671	0.856	0.809	2.074e-05	benign epithelial
LTC4S	1.12353e-09	0.713827	0.194	0.042	2.21303e-05	benign epithelial
OBP2A	1.13135e-09	0.421553	0.137	0.017	2.22843e-05	benign epithelial
RPS14	1.5415e-09	0.376584	0.849	0.843	3.03629e-05	benign epithelial
DCDC2	1.61198e-09	0.600169	0.223	0.054	3.17512e-05	benign epithelial
AJUBA	2.0864e-09	0.622569	0.151	0.025	4.10957e-05	benign epithelial
SCNN1A	2.43762e-09	0.627601	0.396	0.16	4.80138e-05	benign epithelial
DHRS3	2.54477e-09	0.841182	0.432	0.208	5.01244e-05	benign epithelial
GLTSCR2	3.2326e-09	0.512786	0.662	0.405	6.36726e-05	benign epithelial
GAPDH	3.24332e-09	0.378169	0.892	0.727	6.38837e-05	benign epithelial
PLSCR4	3.31496e-09	0.661266	0.223	0.056	6.52948e-05	benign epithelial
RPL18A	3.5443e-09	0.436201	0.734	0.635	6.98121e-05	benign epithelial
RPLP2	4.14243e-09	0.265852	0.921	0.875	8.15935e-05	benign epithelial
ROBO3	4.21565e-09	0.631789	0.173	0.032	8.30357e-05	benign epithelial
LINC01139	4.59429e-09	0.565332	0.115	0.012	9.04938e-05	benign epithelial
PDLIM4	6.34049e-09	0.330239	0.259	0.084	0.000124889	benign epithelial
RAB25	7.20861e-09	0.423046	0.237	0.065	0.000141988	benign epithelial
ID1	7.26231e-09	0.459036	0.439	0.204	0.000143046	benign epithelial
RPL19P12	7.87108e-09	0.502498	0.554	0.298	0.000155037	benign epithelial
ZFPM2	8.54157e-09	0.474617	0.137	0.022	0.000168243	benign epithelial
EEF1G	9.37454e-09	0.357266	0.719	0.596	0.00018465	benign epithelial
TRAM1	1.03358e-08	0.528951	0.482	0.254	0.000203585	benign epithelial
CPVL	1.08869e-08	0.368076	0.223	0.068	0.000214439	benign epithelial
TMEM98	1.31343e-08	0.507729	0.317	0.114	0.000258706	benign epithelial
ZFP36L1	1.33101e-08	0.531193	0.791	0.572	0.000262169	benign epithelial
DAPL1	1.37837e-08	0.412427	0.266	0.089	0.000271498	benign epithelial
MEIS1	1.5308e-08	0.566715	0.41	0.18	0.000301523	benign epithelial
RAI1	1.68386e-08	0.779044	0.259	0.083	0.000331669	benign epithelial
TNS3	1.82417e-08	0.601575	0.245	0.072	0.000359308	benign epithelial
LOC102724312	2.30475e-08	0.666293	0.108	0.012	0.000453967	benign epithelial
RPLP1	2.38017e-08	0.380393	0.914	0.907	0.000468822	benign epithelial
TMEM125	2.47672e-08	0.629534	0.187	0.046	0.00048784	benign epithelial
DAAM1	2.53458e-08	0.759539	0.201	0.056	0.000499236	benign epithelial
PTPRS	2.54746e-08	0.695106	0.309	0.126	0.000501773	benign epithelial
KRT17	2.88215e-08	0.364554	0.288	0.108	0.000567696	benign epithelial
RPS12	3.02253e-08	0.403615	0.885	0.84	0.000595347	benign epithelial
KAZN	3.27007e-08	0.488388	0.216	0.057	0.000644105	benign epithelial
SYNGR2	3.41392e-08	0.639902	0.46	0.231	0.000672439	benign epithelial
VWA5A	3.5189e-08	0.429096	0.158	0.031	0.000693118	benign epithelial
BNC2	3.69245e-08	0.595952	0.194	0.049	0.000727301	benign epithelial
ZNF395	3.92276e-08	0.717807	0.302	0.11	0.000772667	benign epithelial
RPS6	3.95505e-08	0.334162	0.871	0.813	0.000779026	benign epithelial
NNMT	4.09929e-08	0.534052	0.417	0.2	0.000807437	benign epithelial
RPS25	4.25246e-08	0.452618	0.755	0.559	0.000837606	benign epithelial
RPSAP58	4.4765e-08	0.296536	0.626	0.475	0.000881736	benign epithelial
SLC48A1	5.0294e-08	0.546011	0.245	0.076	0.000990642	benign epithelial
PAWR	5.32749e-08	0.398314	0.173	0.042	0.00104936	benign epithelial
TJP2	5.67782e-08	0.73817	0.273	0.095	0.00111836	benign epithelial
LY6E	5.71024e-08	0.294557	0.504	0.271	0.00112475	benign epithelial
GSTP1	6.09606e-08	0.303367	0.748	0.571	0.00120074	benign epithelial
RERG	6.54405e-08	0.417566	0.194	0.051	0.00128898	benign epithelial
ARL4D	6.756e-08	0.462131	0.273	0.101	0.00133073	benign epithelial
UNC5B.AS1	6.81451e-08	0.295309	0.216	0.067	0.00134225	benign epithelial
MIR3654	7.58459e-08	0.418589	0.36	0.151	0.00149394	benign epithelial
TNIP1	7.72199e-08	0.617404	0.331	0.134	0.001521	benign epithelial
ABLIM1	7.76525e-08	0.360324	0.36	0.159	0.00152952	benign epithelial
ACTN4	8.22084e-08	0.610968	0.525	0.29	0.00161926	benign epithelial
PLCD3	8.39318e-08	0.307414	0.223	0.073	0.0016532	benign epithelial
RPS16	8.55845e-08	0.357623	0.899	0.834	0.00168576	benign epithelial
THSD4	9.25916e-08	0.69008	0.237	0.073	0.00182378	benign epithelial
C1orf198	1.04159e-07	0.58547	0.237	0.077	0.00205162	benign epithelial
KCNK6	1.12248e-07	0.766428	0.144	0.028	0.00221095	benign epithelial
MRPL53	1.13853e-07	0.26305	0.295	0.126	0.00224256	benign epithelial
TACC1	1.15954e-07	0.306818	0.388	0.191	0.00228395	benign epithelial
AES	1.16077e-07	0.378771	0.54	0.307	0.00228637	benign epithelial
LBH	1.19984e-07	0.290816	0.281	0.111	0.00236332	benign epithelial
RPS3	1.22904e-07	0.293265	0.871	0.841	0.00242085	benign epithelial
GRB7	1.25574e-07	0.586851	0.23	0.069	0.00247344	benign epithelial
CXCL16	1.3482e-07	0.461139	0.295	0.109	0.00265555	benign epithelial
JUP	1.43066e-07	0.566895	0.374	0.165	0.00281796	benign epithelial
TNS1	1.64762e-07	0.438743	0.309	0.123	0.00324532	benign epithelial
RAB17	1.83872e-07	0.39916	0.18	0.046	0.00362172	benign epithelial
CYB5A	2.00559e-07	0.688488	0.367	0.176	0.00395042	benign epithelial
TSTD1	2.06298e-07	0.501848	0.396	0.181	0.00406344	benign epithelial
CCDC64	2.34397e-07	0.564715	0.173	0.041	0.00461692	benign epithelial
HOXB2	2.37401e-07	0.456865	0.252	0.085	0.0046761	benign epithelial
MET	2.54493e-07	0.568139	0.151	0.032	0.00501274	benign epithelial
ANKRD33B	2.77927e-07	0.45982	0.144	0.028	0.00547433	benign epithelial
TMEM120B	2.78572e-07	0.292564	0.151	0.035	0.00548703	benign epithelial
ZNF503	2.96656e-07	0.348437	0.41	0.199	0.00584323	benign epithelial
ALKBH7	2.98422e-07	0.50154	0.345	0.148	0.00587803	benign epithelial
UPK1B	3.81915e-07	0.800774	0.108	0.04	0.00752257	benign epithelial
HSBP1L1	4.31187e-07	0.536797	0.245	0.084	0.0084931	benign epithelial
PLEKHG3	4.97744e-07	0.332861	0.165	0.042	0.00980407	benign epithelial
PSMB10	5.08126e-07	0.302081	0.302	0.139	0.0100086	benign epithelial
FHL2	5.67699e-07	0.330655	0.288	0.117	0.011182	benign epithelial
GRAMD3	5.94737e-07	0.768784	0.223	0.092	0.0117145	benign epithelial
LOC100288152	6.07414e-07	0.538928	0.108	0.019	0.0119642	benign epithelial
ZMYND8	6.26272e-07	0.635101	0.309	0.131	0.0123357	benign epithelial
ZNF83	6.84822e-07	0.702972	0.273	0.104	0.0134889	benign epithelial
HDAC7	6.95974e-07	0.434515	0.324	0.143	0.0137086	benign epithelial
CISH	7.20392e-07	0.546772	0.151	0.034	0.0141896	benign epithelial
CELSR2	7.30669e-07	0.414147	0.18	0.048	0.014392	benign epithelial
YPEL3	7.83856e-07	0.490611	0.36	0.162	0.0154396	benign epithelial
SLCO3A1	8.0323e-07	0.529687	0.223	0.071	0.0158212	benign epithelial
P3H2	8.42489e-07	0.573085	0.151	0.038	0.0165945	benign epithelial
ISOC2	9.37169e-07	0.388981	0.187	0.054	0.0184594	benign epithelial
SNHG8	1.01104e-06	0.302516	0.475	0.277	0.0199144	benign epithelial
FDXR	1.10829e-06	0.28357	0.18	0.054	0.0218301	benign epithelial
ITPR3	1.12388e-06	0.789537	0.216	0.071	0.022137	benign epithelial
SULF2	1.16305e-06	0.800477	0.201	0.086	0.0229085	benign epithelial
EPS8L1	1.22515e-06	0.358277	0.266	0.102	0.0241318	benign epithelial
EMX2OS	1.27987e-06	0.509621	0.173	0.047	0.0252097	benign epithelial
GALNT14	1.33274e-06	0.460952	0.137	0.032	0.026251	benign epithelial
PM20D2	1.42484e-06	0.578051	0.194	0.057	0.028065	benign epithelial
CAPN1	1.46885e-06	0.400471	0.331	0.156	0.0289318	benign epithelial
PODXL	1.57609e-06	0.552059	0.273	0.107	0.0310443	benign epithelial
INF2	1.60296e-06	0.566699	0.324	0.14	0.0315735	benign epithelial
SLC7A2	1.68919e-06	0.613787	0.281	0.111	0.0332721	benign epithelial
NXN	1.77245e-06	0.665143	0.18	0.062	0.034912	benign epithelial
ITM2B	1.83609e-06	0.437106	0.741	0.545	0.0361655	benign epithelial
IGF1	1.89137e-06	0.625711	0.187	0.054	0.0372543	benign epithelial
EFEMP2	1.97918e-06	0.642316	0.288	0.122	0.038984	benign epithelial
SMPDL3B	2.00463e-06	0.440318	0.129	0.026	0.0394852	benign epithelial
HOXB3	2.03452e-06	0.343271	0.201	0.066	0.040074	benign epithelial
BCKDHA	2.0422e-06	0.456515	0.194	0.064	0.0402252	benign epithelial
WNT10A	2.18811e-06	0.370178	0.101	0.016	0.0430991	benign epithelial
LGALS3BP	2.2577e-06	0.305077	0.612	0.405	0.0444698	benign epithelial
GOLGA8A	2.38572e-06	0.530804	0.259	0.099	0.0469916	benign epithelial
MAN1C1	2.42959e-06	0.674812	0.129	0.039	0.0478556	benign epithelial
CDIPT	2.51468e-06	0.308937	0.273	0.124	0.0495316	benign epithelial
EFNB1	2.55507e-06	0.685088	0.194	0.063	0.0503273	benign epithelial
IL15	2.97077e-06	0.53283	0.137	0.03	0.0585153	benign epithelial
CLIP4	3.39536e-06	0.769478	0.158	0.05	0.0668785	benign epithelial
RPS15	3.49166e-06	0.314406	0.777	0.693	0.0687752	benign epithelial
CIRBP	3.52366e-06	0.49197	0.597	0.421	0.0694056	benign epithelial
EDN1	3.63615e-06	0.611708	0.187	0.057	0.0716212	benign epithelial
UBXN6	3.74185e-06	0.403903	0.302	0.131	0.0737032	benign epithelial
LAMB3	4.00048e-06	0.591342	0.23	0.085	0.0787975	benign epithelial
RPL14	4.03185e-06	0.334756	0.741	0.636	0.0794154	benign epithelial
TRIP6	4.42567e-06	0.784284	0.324	0.157	0.0871724	benign epithelial
SMIM22	4.49535e-06	0.493818	0.295	0.124	0.0885449	benign epithelial
NFIX	4.79809e-06	0.371215	0.237	0.087	0.094508	benign epithelial
MAST4	5.11709e-06	0.430901	0.237	0.089	0.100791	benign epithelial
MRPS26	5.99308e-06	0.572041	0.302	0.134	0.118046	benign epithelial
APOL1	6.12149e-06	0.314355	0.353	0.178	0.120575	benign epithelial
HINT1	6.36519e-06	0.287811	0.561	0.402	0.125375	benign epithelial
IGSF9	6.55438e-06	0.340098	0.144	0.036	0.129102	benign epithelial
EIF3D	7.12255e-06	0.421113	0.388	0.202	0.140293	benign epithelial
CBS	7.18447e-06	0.442846	0.194	0.065	0.141512	benign epithelial
CCDC51	7.54141e-06	0.275648	0.129	0.029	0.148543	benign epithelial
GADD45A	8.43537e-06	0.53747	0.424	0.228	0.166151	benign epithelial
RPL10A	8.9226e-06	0.298196	0.784	0.691	0.175748	benign epithelial
CHCHD10	9.37063e-06	0.511013	0.439	0.264	0.184573	benign epithelial
MYH10	9.54433e-06	0.26815	0.245	0.105	0.187995	benign epithelial
CDK5RAP3	9.78435e-06	0.736015	0.324	0.164	0.192722	benign epithelial
LOC440311	1.01841e-05	0.307554	0.309	0.144	0.200597	benign epithelial
IRS1	1.03221e-05	0.321586	0.144	0.038	0.203313	benign epithelial
COMT	1.06956e-05	0.440175	0.367	0.184	0.210671	benign epithelial
LIMK2	1.09899e-05	0.45994	0.288	0.127	0.216468	benign epithelial
ERBB2	1.29103e-05	0.460587	0.266	0.11	0.254294	benign epithelial
RAB34	1.35579e-05	0.457072	0.295	0.135	0.26705	benign epithelial
CCL2	1.35583e-05	0.878179	0.216	0.078	0.267058	benign epithelial
FOXQ1	1.36783e-05	0.419239	0.122	0.028	0.269421	benign epithelial
RPS21	1.43891e-05	0.251439	0.791	0.729	0.283422	benign epithelial
RAPGEF3	1.46025e-05	0.485162	0.18	0.061	0.287626	benign epithelial
INTS3	1.47053e-05	0.735025	0.201	0.074	0.28965	benign epithelial
TMEM259	1.55938e-05	0.634552	0.273	0.121	0.307152	benign epithelial
DUSP23	1.63124e-05	0.421585	0.324	0.159	0.321306	benign epithelial
SERINC2	1.71991e-05	0.295532	0.201	0.072	0.33877	benign epithelial
COX7C	1.73628e-05	0.377099	0.619	0.428	0.341995	benign epithelial
C9orf3	1.73686e-05	0.313192	0.245	0.1	0.342109	benign epithelial
SLC16A5	1.90422e-05	0.614593	0.122	0.03	0.375074	benign epithelial
MICALL2	1.98952e-05	0.55923	0.18	0.058	0.391875	benign epithelial
IGBP1	2.0026e-05	0.535819	0.266	0.113	0.394451	benign epithelial
SNHG18	2.07156e-05	0.266951	0.115	0.032	0.408034	benign epithelial
ACSF2	2.11633e-05	0.666859	0.137	0.044	0.416854	benign epithelial
SETBP1	2.23113e-05	0.381763	0.115	0.025	0.439466	benign epithelial
LIF	2.49342e-05	0.424795	0.144	0.039	0.491129	benign epithelial
ALS2CL	2.51295e-05	0.384846	0.158	0.047	0.494975	benign epithelial
CRTAC1	2.51775e-05	0.355828	0.115	0.025	0.495922	benign epithelial
MRPS2	2.54046e-05	0.417224	0.209	0.076	0.500395	benign epithelial
TMEM238	2.66459e-05	0.301049	0.252	0.106	0.524844	benign epithelial
ERBB4	3.08117e-05	0.70668	0.108	0.03	0.606899	benign epithelial
CPZ	3.29086e-05	0.510898	0.18	0.06	0.6482	benign epithelial
EPHB2	3.33812e-05	0.311672	0.122	0.031	0.65751	benign epithelial
MYO1C	3.55098e-05	0.347365	0.324	0.157	0.699437	benign epithelial
PTBP1	3.78321e-05	0.53307	0.41	0.235	0.745179	benign epithelial
CCDC84	3.81264e-05	0.427367	0.187	0.065	0.750975	benign epithelial
ELMO3	4.49339e-05	0.398086	0.108	0.025	0.885062	benign epithelial
ARHGEF28	4.7082e-05	0.262273	0.101	0.021	0.927374	benign epithelial
HOXB4	4.85875e-05	0.392489	0.129	0.036	0.957028	benign epithelial
PRMT5	4.89767e-05	0.595465	0.151	0.059	0.964694	benign epithelial
WDR83OS	4.91901e-05	0.289407	0.554	0.356	0.968897	benign epithelial
KIAA0040	5.44001e-05	0.269902	0.173	0.061	1	benign epithelial
EVA1C	5.56273e-05	0.424112	0.209	0.079	1	benign epithelial
GJA1	5.58142e-05	0.466563	0.266	0.117	1	benign epithelial
HCFC1R1	5.6806e-05	0.283697	0.288	0.141	1	benign epithelial
ARGLU1	5.8055e-05	0.578751	0.424	0.267	1	benign epithelial
ZMAT3	5.99396e-05	0.288703	0.23	0.097	1	benign epithelial
DPP7	6.06239e-05	0.350482	0.302	0.148	1	benign epithelial
MYH14	6.11062e-05	0.525234	0.201	0.076	1	benign epithelial
NR2F1	6.2563e-05	0.653189	0.151	0.052	1	benign epithelial
LTBP4	6.31812e-05	0.392457	0.266	0.12	1	benign epithelial
AMIGO2	6.35384e-05	0.662517	0.137	0.058	1	benign epithelial
DDB2	6.44501e-05	0.260508	0.144	0.045	1	benign epithelial
PLK2	6.67971e-05	0.421419	0.273	0.123	1	benign epithelial
SND1	7.13357e-05	0.341926	0.295	0.139	1	benign epithelial
ADRA2C	7.14244e-05	0.343714	0.122	0.032	1	benign epithelial
BASP1	7.22165e-05	0.337873	0.23	0.096	1	benign epithelial
VAMP8	7.42792e-05	0.319762	0.424	0.243	1	benign epithelial
PKN2	7.54347e-05	0.83895	0.173	0.085	1	benign epithelial
PTGS1	8.0872e-05	0.469087	0.237	0.1	1	benign epithelial
MTHFD1L	8.49296e-05	0.509816	0.194	0.074	1	benign epithelial
SOD2	8.9299e-05	0.33329	0.453	0.271	1	benign epithelial
CYB5D2	8.98493e-05	0.255363	0.129	0.039	1	benign epithelial
OBSL1	9.09077e-05	0.533872	0.288	0.143	1	benign epithelial
RNF167	9.18781e-05	0.542458	0.151	0.063	1	benign epithelial
TSPAN4	9.26701e-05	0.474278	0.237	0.104	1	benign epithelial
SBNO2	9.44568e-05	0.564989	0.18	0.07	1	benign epithelial
MPST	9.62116e-05	0.345922	0.237	0.1	1	benign epithelial
FAM3B	0.000100684	0.434966	0.151	0.048	1	benign epithelial
NENF	0.000102265	0.328778	0.36	0.195	1	benign epithelial
FAM20C	0.000104498	0.377781	0.201	0.08	1	benign epithelial
EIF3L	0.000105896	0.305808	0.489	0.317	1	benign epithelial
MEGF6	0.000125043	0.278362	0.144	0.049	1	benign epithelial
SLC25A27	0.000127461	0.33368	0.137	0.042	1	benign epithelial
SMG9	0.000127557	0.372866	0.115	0.029	1	benign epithelial
ANXA3	0.000129677	0.462441	0.173	0.06	1	benign epithelial
TGDS	0.000136902	0.834668	0.101	0.036	1	benign epithelial
NHP2	0.000138003	0.328441	0.36	0.198	1	benign epithelial
D2HGDH	0.000139346	0.473155	0.165	0.057	1	benign epithelial
EXOSC5	0.000142186	0.364075	0.158	0.052	1	benign epithelial
MAGI2.AS3	0.000146514	0.597783	0.129	0.039	1	benign epithelial
PTPRU	0.000147624	0.260749	0.144	0.046	1	benign epithelial
EBPL	0.000148641	0.381417	0.252	0.115	1	benign epithelial
SH3GLB2	0.000148882	0.277887	0.23	0.099	1	benign epithelial
C6orf132	0.000153718	0.408796	0.173	0.064	1	benign epithelial
PKP3	0.000154475	0.3655	0.137	0.047	1	benign epithelial
COL4A5	0.000154628	0.446718	0.158	0.053	1	benign epithelial
SPATS2L	0.000157221	0.380926	0.302	0.149	1	benign epithelial
C19orf48	0.000164715	0.336735	0.194	0.076	1	benign epithelial
PARD6B	0.000170119	0.352564	0.158	0.056	1	benign epithelial
ALDH3B1	0.000170632	0.412619	0.201	0.079	1	benign epithelial
LUC7L	0.000171177	0.392299	0.252	0.117	1	benign epithelial
BACE2	0.00018265	0.538277	0.266	0.129	1	benign epithelial
ANXA4	0.000193542	0.581972	0.295	0.154	1	benign epithelial
CALCOCO1	0.00019632	0.305274	0.108	0.027	1	benign epithelial
CNNM3	0.000201626	0.289844	0.144	0.046	1	benign epithelial
DDR1	0.00020719	0.504325	0.309	0.16	1	benign epithelial
DIAPH1	0.000222946	0.350803	0.259	0.122	1	benign epithelial
NFIC	0.000223703	0.490237	0.345	0.211	1	benign epithelial
AGFG2	0.000224798	0.315942	0.115	0.031	1	benign epithelial
NT5C2	0.000230215	0.365103	0.23	0.114	1	benign epithelial
STXBP5	0.000233335	0.562325	0.129	0.039	1	benign epithelial
TTC17	0.000237866	0.252768	0.209	0.097	1	benign epithelial
SCAMP3	0.000238867	0.525608	0.259	0.124	1	benign epithelial
PTGIS	0.000242194	0.647582	0.151	0.056	1	benign epithelial
PRDX6	0.000242316	0.452102	0.568	0.409	1	benign epithelial
CCND1	0.000245959	0.464911	0.281	0.137	1	benign epithelial
LETMD1	0.000269871	0.606956	0.209	0.094	1	benign epithelial
TOM1L1	0.000282586	0.38314	0.129	0.039	1	benign epithelial
EPHA2	0.000287942	0.454237	0.216	0.091	1	benign epithelial
C19orf70	0.000292333	0.365849	0.281	0.137	1	benign epithelial
WT1	0.000303085	0.331336	0.237	0.115	1	benign epithelial
CCNL2	0.000303835	0.6704	0.317	0.19	1	benign epithelial
PARP4	0.000319144	0.376198	0.18	0.069	1	benign epithelial
SFXN4	0.000341687	0.402482	0.129	0.047	1	benign epithelial
CFAP20	0.00034242	0.275542	0.23	0.106	1	benign epithelial
PRUNE2	0.000358096	0.431655	0.122	0.036	1	benign epithelial
ZBTB44	0.000360281	0.752956	0.209	0.108	1	benign epithelial
CXADR	0.000378107	0.25627	0.23	0.106	1	benign epithelial
NFATC4	0.000391885	0.305191	0.158	0.057	1	benign epithelial
SOX9	0.00041463	0.500155	0.173	0.067	1	benign epithelial
RPS27L	0.000419238	0.376631	0.317	0.168	1	benign epithelial
SNHG19	0.000452918	0.269878	0.187	0.077	1	benign epithelial
RAB24	0.000457279	0.72915	0.144	0.077	1	benign epithelial
MISP	0.000464564	0.406046	0.137	0.044	1	benign epithelial
SLC35F2	0.000479566	0.651096	0.122	0.051	1	benign epithelial
FAM195B	0.000482373	0.524489	0.302	0.165	1	benign epithelial
PRKCDBP	0.000496784	0.310706	0.194	0.081	1	benign epithelial
USP9X	0.00050867	0.623236	0.295	0.187	1	benign epithelial
SREBF1	0.000514975	0.282159	0.209	0.092	1	benign epithelial
NDUFV3	0.000516908	0.521144	0.115	0.089	1	benign epithelial
LRP10	0.000560992	0.403611	0.309	0.17	1	benign epithelial
PET100	0.000568893	0.465154	0.137	0.051	1	benign epithelial
PAX8	0.000576385	0.306315	0.273	0.138	1	benign epithelial
HSP90B2P	0.000595714	0.277158	0.101	0.026	1	benign epithelial
GATAD1	0.000636398	0.559148	0.266	0.154	1	benign epithelial
LTBP2	0.000650294	0.684918	0.165	0.088	1	benign epithelial
SUMF2	0.000655769	0.419312	0.273	0.139	1	benign epithelial
IMMP2L	0.00065656	0.345967	0.122	0.037	1	benign epithelial
NOC2L	0.00066031	0.410255	0.187	0.077	1	benign epithelial
CARHSP1	0.00066531	0.263878	0.223	0.103	1	benign epithelial
C16orf58	0.000668608	0.380394	0.187	0.076	1	benign epithelial
SYNE1	0.000691392	0.47226	0.173	0.071	1	benign epithelial
PTPN14	0.000718469	0.367249	0.216	0.113	1	benign epithelial
NAT14	0.000722866	0.456697	0.144	0.053	1	benign epithelial
ABHD4	0.000734508	0.579244	0.108	0.036	1	benign epithelial
TNRC6A	0.000734591	0.500073	0.245	0.119	1	benign epithelial
PIM1	0.00073597	0.320004	0.237	0.114	1	benign epithelial
TCTN1	0.000796614	0.256482	0.144	0.055	1	benign epithelial
NCKIPSD	0.000804647	0.281465	0.115	0.034	1	benign epithelial
MKL1	0.000814419	0.443719	0.129	0.044	1	benign epithelial
ARFGAP2	0.000827556	0.35897	0.158	0.062	1	benign epithelial
EIF6	0.000847217	0.506143	0.302	0.169	1	benign epithelial
TMEM139	0.000891489	0.305895	0.129	0.043	1	benign epithelial
PDE7A	0.000895229	0.67327	0.187	0.086	1	benign epithelial
C1RL	0.000902711	0.454251	0.158	0.06	1	benign epithelial
DDX54	0.000939484	0.392856	0.187	0.086	1	benign epithelial
SEL1L3	0.000970009	0.379722	0.209	0.094	1	benign epithelial
LOC389906	0.000995363	0.363543	0.101	0.029	1	benign epithelial
BCL6	0.000998429	0.492024	0.281	0.148	1	benign epithelial
AP1M2	0.00100445	0.379518	0.216	0.099	1	benign epithelial
PLEKHH2	0.00104018	0.677279	0.115	0.042	1	benign epithelial
TNFRSF12A	0.00106401	0.353043	0.273	0.141	1	benign epithelial
TNFRSF1A	0.00107556	0.388458	0.281	0.147	1	benign epithelial
LEPROT	0.00108711	0.489901	0.345	0.212	1	benign epithelial
TMEM14C	0.00109295	0.38878	0.381	0.247	1	benign epithelial
MOB3B	0.00110427	0.672555	0.129	0.05	1	benign epithelial
INSIG2	0.00112923	0.661775	0.115	0.047	1	benign epithelial
TPI1	0.00114163	0.286265	0.626	0.461	1	benign epithelial
PNPLA4	0.00117312	0.39415	0.158	0.063	1	benign epithelial
XIST	0.00118032	0.589644	0.554	0.445	1	benign epithelial
USP53	0.00118369	0.319539	0.237	0.119	1	benign epithelial
SH2B1	0.00119476	0.582545	0.165	0.073	1	benign epithelial
SYNPO	0.00121395	0.308513	0.18	0.077	1	benign epithelial
LGALS3	0.00123046	0.281392	0.496	0.332	1	benign epithelial
ECHDC2	0.00124233	0.411772	0.252	0.125	1	benign epithelial
LONP1	0.00126681	0.350427	0.18	0.077	1	benign epithelial
LTBR	0.0012864	0.315637	0.273	0.15	1	benign epithelial
WDR34	0.00129615	0.266292	0.216	0.103	1	benign epithelial
PKP2	0.00131312	0.399075	0.158	0.065	1	benign epithelial
LOC100129034	0.00141479	0.375315	0.151	0.06	1	benign epithelial
ARHGAP29	0.00143754	0.414745	0.144	0.055	1	benign epithelial
MUM1	0.00147177	0.285022	0.122	0.043	1	benign epithelial
CIPC	0.00149204	0.393147	0.144	0.053	1	benign epithelial
ARMCX2	0.00149871	0.519623	0.137	0.057	1	benign epithelial
PAXBP1	0.00151542	0.515453	0.173	0.073	1	benign epithelial
ADRM1	0.00151566	0.267325	0.108	0.136	1	benign epithelial
ACADVL	0.0015344	0.382253	0.424	0.27	1	benign epithelial
CCDC34	0.00170038	0.490178	0.101	0.04	1	benign epithelial
IFNAR1	0.00171671	0.391884	0.209	0.097	1	benign epithelial
SNHG3	0.0017546	0.412537	0.353	0.208	1	benign epithelial
FGFR2	0.00175654	0.587697	0.129	0.06	1	benign epithelial
PLOD3	0.00177562	0.595182	0.115	0.079	1	benign epithelial
LAD1	0.00182599	0.26886	0.144	0.058	1	benign epithelial
UQCR11	0.00183565	0.41218	0.453	0.311	1	benign epithelial
FBXL20	0.00191012	0.670353	0.129	0.054	1	benign epithelial
VARS	0.00191485	0.3487	0.158	0.064	1	benign epithelial
ADCK3	0.00206874	0.343226	0.122	0.041	1	benign epithelial
ANKRD6	0.00213865	0.402853	0.129	0.046	1	benign epithelial
ANKRD10	0.00221068	0.41462	0.374	0.231	1	benign epithelial
CPSF3L	0.00227603	0.651786	0.223	0.117	1	benign epithelial
TMEM265	0.00228199	0.253663	0.122	0.045	1	benign epithelial
ARL13B	0.00231334	0.288094	0.129	0.047	1	benign epithelial
SLC12A4	0.00244379	0.257105	0.115	0.038	1	benign epithelial
RNF40	0.00246185	0.48214	0.158	0.077	1	benign epithelial
ST14	0.00248233	0.427571	0.266	0.141	1	benign epithelial
SIPA1L1	0.0025892	0.480224	0.187	0.089	1	benign epithelial
DMTN	0.00263162	0.371441	0.108	0.037	1	benign epithelial
AHSA2	0.00263774	0.29291	0.18	0.09	1	benign epithelial
PMM2	0.0026592	0.316436	0.108	0.044	1	benign epithelial
RTCB	0.00270131	0.472855	0.187	0.091	1	benign epithelial
RRM2B	0.00277396	0.460003	0.144	0.06	1	benign epithelial
BCL2L1	0.00283782	0.270576	0.158	0.071	1	benign epithelial
TUFM	0.00285792	0.347574	0.36	0.218	1	benign epithelial
SLC35C2	0.00286274	0.351619	0.158	0.068	1	benign epithelial
QARS	0.00286307	0.573426	0.281	0.173	1	benign epithelial
NDUFA7	0.00288598	0.27355	0.273	0.154	1	benign epithelial
MAPK3	0.00290996	0.296714	0.173	0.075	1	benign epithelial
NELFA	0.00292701	0.425153	0.158	0.065	1	benign epithelial
VPS16	0.00293956	0.459125	0.122	0.049	1	benign epithelial
HDGF	0.00295835	0.280131	0.396	0.265	1	benign epithelial
GOLGA8B	0.00297523	0.362031	0.23	0.115	1	benign epithelial
IQCA1	0.00299974	0.317193	0.108	0.036	1	benign epithelial
SHROOM3	0.00307561	0.489262	0.173	0.079	1	benign epithelial
KLC4	0.0030858	0.40974	0.108	0.039	1	benign epithelial
MTRNR2L3	0.00309764	0.368262	0.151	0.063	1	benign epithelial
IDUA	0.00310013	0.493269	0.115	0.043	1	benign epithelial
MGMT	0.00310025	0.287795	0.194	0.09	1	benign epithelial
CLPP	0.00318826	0.445288	0.187	0.087	1	benign epithelial
MZT2A	0.00324432	0.377181	0.309	0.181	1	benign epithelial
CFH	0.00328014	0.482566	0.173	0.083	1	benign epithelial
FAT1	0.00329717	0.374013	0.122	0.044	1	benign epithelial
GRAMD1C	0.0032996	0.434651	0.101	0.031	1	benign epithelial
TNFRSF25	0.00332606	0.590719	0.122	0.045	1	benign epithelial
GANAB	0.00334773	0.322704	0.209	0.103	1	benign epithelial
ARFRP1	0.00342789	0.385353	0.165	0.072	1	benign epithelial
RHOT1	0.00354519	0.521454	0.122	0.055	1	benign epithelial
PISD	0.00357785	0.60696	0.137	0.062	1	benign epithelial
ALKBH6	0.00362893	0.276341	0.101	0.032	1	benign epithelial
WDR19	0.00363212	0.533899	0.137	0.054	1	benign epithelial
NBR1	0.00376759	0.306045	0.209	0.108	1	benign epithelial
SPRY1	0.00377503	0.33353	0.259	0.139	1	benign epithelial
ATXN10	0.00383384	0.401079	0.216	0.113	1	benign epithelial
IGSF8	0.00384783	0.467568	0.137	0.061	1	benign epithelial
MPI	0.00393143	0.294291	0.108	0.037	1	benign epithelial
AHI1	0.00394621	0.548673	0.187	0.092	1	benign epithelial
MMP24.AS1	0.00396485	0.376797	0.252	0.134	1	benign epithelial
XPC	0.00402528	0.271731	0.137	0.055	1	benign epithelial
PRPF8	0.00408194	0.40633	0.295	0.169	1	benign epithelial
GPI	0.00413072	0.324622	0.403	0.27	1	benign epithelial
APOL2	0.00436113	0.340375	0.187	0.088	1	benign epithelial
WWC2	0.00451763	0.303549	0.108	0.039	1	benign epithelial
EIF3B	0.00457552	0.335574	0.302	0.175	1	benign epithelial
DAPK1	0.00458256	0.415466	0.173	0.081	1	benign epithelial
MTMR10	0.00472401	0.257524	0.122	0.046	1	benign epithelial
RBM5	0.00486904	0.439977	0.338	0.208	1	benign epithelial
TRA2A	0.0049381	0.506209	0.288	0.174	1	benign epithelial
TRMT1	0.00531719	0.2946	0.137	0.056	1	benign epithelial
MAFK	0.0053588	0.331069	0.173	0.079	1	benign epithelial
NEDD4L	0.00549545	0.266521	0.122	0.05	1	benign epithelial
GGA3	0.00556217	0.298811	0.144	0.059	1	benign epithelial
TMEM42	0.00572182	0.320686	0.129	0.05	1	benign epithelial
LUC7L3	0.00573107	0.359804	0.36	0.225	1	benign epithelial
CXCL1	0.0058024	0.6605	0.23	0.121	1	benign epithelial
LARS	0.00603516	0.255333	0.187	0.092	1	benign epithelial
TCEAL4	0.00605952	0.443697	0.317	0.194	1	benign epithelial
TMEM173	0.00628583	0.300531	0.273	0.157	1	benign epithelial
TUSC1	0.00632718	0.306214	0.115	0.043	1	benign epithelial
C21orf2	0.00634932	0.301064	0.129	0.054	1	benign epithelial
COQ4	0.00637787	0.458983	0.216	0.111	1	benign epithelial
DEXI	0.00645489	0.328627	0.129	0.051	1	benign epithelial
MYBBP1A	0.00678756	0.379103	0.137	0.057	1	benign epithelial
SET	0.00687197	0.266058	0.374	0.239	1	benign epithelial
ATIC	0.00727814	0.312873	0.165	0.076	1	benign epithelial
GNPTG	0.00732218	0.647002	0.209	0.114	1	benign epithelial
TPM1	0.00747105	0.400706	0.309	0.203	1	benign epithelial
MYO1D	0.00749361	0.357943	0.144	0.062	1	benign epithelial
ZNF692	0.00763628	0.309279	0.129	0.052	1	benign epithelial
SULT1A1	0.00789018	0.367413	0.108	0.04	1	benign epithelial
CNOT3	0.00795153	0.350642	0.101	0.038	1	benign epithelial
SLC25A1	0.00795232	0.278815	0.201	0.101	1	benign epithelial
PNN	0.00795661	0.397527	0.324	0.198	1	benign epithelial
SH3BP2	0.008264	0.542601	0.18	0.096	1	benign epithelial
SUSD2	0.00830403	0.299223	0.108	0.042	1	benign epithelial
AKR7A2	0.00842691	0.323273	0.18	0.086	1	benign epithelial
ENOSF1	0.00853199	0.327447	0.165	0.077	1	benign epithelial
EFTUD2	0.00866187	0.42557	0.18	0.087	1	benign epithelial
SNHG12	0.00957876	0.374917	0.324	0.2	1	benign epithelial
HADH	0.00968519	0.342206	0.194	0.097	1	benign epithelial
NAT9	0.00995218	0.312484	0.122	0.048	1	benign epithelial
RGS5	1.0932e-198	4.106	0.955	0.034	2.15328e-194	cancer stromal cells
IGFBP7	1.57255e-139	2.29944	1	0.372	3.09746e-135	cancer stromal cells
COL4A1	1.75683e-138	3.06747	0.918	0.115	3.46043e-134	cancer stromal cells
COL4A2	1.54844e-135	2.84265	0.888	0.144	3.04996e-131	cancer stromal cells
SPARC	3.88923e-117	2.2487	0.978	0.232	7.66061e-113	cancer stromal cells
PDGFRB	2.77004e-105	2.28354	0.769	0.06	5.45616e-101	cancer stromal cells
NOTCH3	7.8367e-101	2.18106	0.784	0.089	1.5436e-96	cancer stromal cells
MCAM	2.87932e-96	2.07734	0.791	0.069	5.6714e-92	cancer stromal cells
COL18A1	3.71356e-92	2.02442	0.94	0.33	7.3146e-88	cancer stromal cells
HIGD1B	3.51486e-84	1.58181	0.448	0.003	6.92321e-80	cancer stromal cells
BGN	3.6925e-84	1.93348	0.858	0.153	7.27311e-80	cancer stromal cells
GUCY1A2	8.94397e-84	1.56402	0.537	0.014	1.76169e-79	cancer stromal cells
LHFP	1.051e-82	1.97884	0.679	0.057	2.07016e-78	cancer stromal cells
PLXDC1	1.04229e-81	2.13735	0.59	0.025	2.05301e-77	cancer stromal cells
APOLD1	5.24185e-81	2.09524	0.642	0.038	1.03249e-76	cancer stromal cells
THY1	1.05517e-80	2.15563	0.687	0.106	2.07838e-76	cancer stromal cells
COL3A1	4.69462e-79	1.49836	0.866	0.14	9.24699e-75	cancer stromal cells
COL1A2	5.38915e-78	1.39438	0.903	0.22	1.0615e-73	cancer stromal cells
CALD1	1.048e-77	1.85222	0.858	0.227	2.06424e-73	cancer stromal cells
ADGRF5	6.49772e-74	1.75215	0.597	0.035	1.27986e-69	cancer stromal cells
ENPEP	3.89315e-72	1.73881	0.47	0.015	7.66834e-68	cancer stromal cells
NID1	2.60387e-71	1.95612	0.612	0.051	5.12884e-67	cancer stromal cells
CD248	1.5845e-68	1.86037	0.5	0.03	3.12098e-64	cancer stromal cells
HEYL	9.33928e-62	1.59682	0.448	0.015	1.83956e-57	cancer stromal cells
CCDC102B	1.04077e-59	1.19122	0.321	0.002	2.05e-55	cancer stromal cells
COL1A1	4.41875e-59	0.954096	0.828	0.195	8.70362e-55	cancer stromal cells
PHLDA1	1.14894e-58	1.70747	0.739	0.152	2.26307e-54	cancer stromal cells
COL5A3	1.53139e-58	1.35548	0.358	0.007	3.01638e-54	cancer stromal cells
GJC1	1.67071e-58	1.4685	0.44	0.02	3.29079e-54	cancer stromal cells
C11orf96	1.90439e-58	1.18845	0.813	0.173	3.75108e-54	cancer stromal cells
GJA4	3.60231e-57	1.65254	0.433	0.016	7.09547e-53	cancer stromal cells
ITGA1	1.26751e-56	1.50975	0.455	0.023	2.49662e-52	cancer stromal cells
CSPG4	4.64743e-56	1.61616	0.455	0.025	9.15405e-52	cancer stromal cells
A2M	1.03226e-55	1.33304	0.716	0.126	2.03324e-51	cancer stromal cells
CPE	2.67482e-55	1.84419	0.664	0.133	5.2686e-51	cancer stromal cells
MYO1B	4.10089e-55	1.50997	0.522	0.049	8.07752e-51	cancer stromal cells
PPP1R14A	8.14749e-55	1.4181	0.567	0.067	1.60481e-50	cancer stromal cells
ADGRA2	2.74468e-54	1.37068	0.485	0.041	5.40621e-50	cancer stromal cells
MAP1B	9.26278e-54	1.5651	0.575	0.063	1.82449e-49	cancer stromal cells
FN1	1.39586e-53	1.4918	0.791	0.175	2.74943e-49	cancer stromal cells
EHD2	4.6551e-52	1.41995	0.545	0.072	9.16915e-48	cancer stromal cells
LAMA4	5.41945e-52	1.57062	0.545	0.064	1.06747e-47	cancer stromal cells
NDUFA4L2	8.39252e-52	1.38505	0.463	0.029	1.65307e-47	cancer stromal cells
CAV1	1.11544e-51	1.33833	0.709	0.134	2.19708e-47	cancer stromal cells
IGFBP4	1.98527e-51	1.2932	0.799	0.221	3.91038e-47	cancer stromal cells
TIMP3	4.51557e-51	1.54197	0.724	0.137	8.89433e-47	cancer stromal cells
VIM	4.6e-50	0.911529	0.955	0.517	9.06063e-46	cancer stromal cells
LAMC3	8.28072e-50	1.62578	0.373	0.016	1.63105e-45	cancer stromal cells
MYL9	1.77544e-49	1.45148	0.806	0.252	3.49709e-45	cancer stromal cells
COL5A2	8.62215e-49	1.69519	0.612	0.089	1.69831e-44	cancer stromal cells
LZTS1	2.94363e-48	1.08827	0.299	0.006	5.79807e-44	cancer stromal cells
AVPR1A	1.78112e-46	1.33141	0.358	0.014	3.50826e-42	cancer stromal cells
CYGB	3.52807e-46	1.29891	0.328	0.013	6.94923e-42	cancer stromal cells
OLFML2B	6.06321e-46	1.36287	0.381	0.024	1.19427e-41	cancer stromal cells
EGFLAM	9.45907e-46	1.29106	0.366	0.018	1.86315e-41	cancer stromal cells
KCNJ8	1.22785e-44	1.19658	0.306	0.009	2.4185e-40	cancer stromal cells
EPAS1	1.69988e-44	1.43421	0.664	0.152	3.34826e-40	cancer stromal cells
CHN1	2.0502e-44	1.40104	0.41	0.039	4.03827e-40	cancer stromal cells
PRSS23	3.2586e-44	1.58212	0.612	0.13	6.41847e-40	cancer stromal cells
KCNE4	6.51075e-44	1.3258	0.321	0.014	1.28242e-39	cancer stromal cells
SERPINH1	6.84681e-44	1.34437	0.761	0.24	1.34862e-39	cancer stromal cells
SEPT4	9.74156e-44	1.20513	0.313	0.009	1.9188e-39	cancer stromal cells
DKK3	5.04228e-43	1.69235	0.522	0.068	9.93179e-39	cancer stromal cells
MGP	7.80537e-43	1.61341	0.664	0.145	1.53742e-38	cancer stromal cells
PDGFA	2.8277e-42	1.33235	0.44	0.043	5.56972e-38	cancer stromal cells
FSTL1	3.67033e-42	1.38498	0.664	0.162	7.22945e-38	cancer stromal cells
EBF1	1.14243e-41	1.32134	0.448	0.042	2.25025e-37	cancer stromal cells
FRZB	2.83081e-41	1.32059	0.448	0.044	5.57585e-37	cancer stromal cells
COL6A2	1.41154e-40	1.20901	0.657	0.135	2.78032e-36	cancer stromal cells
ACTA2	1.70614e-40	2.01263	0.619	0.133	3.36059e-36	cancer stromal cells
ADAMTS4	4.18562e-40	1.35555	0.381	0.029	8.24442e-36	cancer stromal cells
TBX2	6.24363e-40	1.65466	0.403	0.035	1.22981e-35	cancer stromal cells
EDNRA	9.81179e-40	1.15382	0.306	0.012	1.93263e-35	cancer stromal cells
MYH9	4.92766e-39	1.24851	0.761	0.322	9.70601e-35	cancer stromal cells
EGFL6	7.15029e-39	1.54261	0.358	0.031	1.40839e-34	cancer stromal cells
ID3	3.37671e-38	1.50854	0.694	0.203	6.6511e-34	cancer stromal cells
LAMC1	4.47417e-38	1.37148	0.59	0.139	8.81277e-34	cancer stromal cells
TFPI	8.76269e-37	1.19137	0.343	0.023	1.72599e-32	cancer stromal cells
COL6A3	1.33547e-36	1.12489	0.575	0.11	2.63047e-32	cancer stromal cells
MYLK	1.39599e-36	1.37988	0.545	0.1	2.74969e-32	cancer stromal cells
S1PR3	1.49297e-36	1.43489	0.403	0.047	2.94071e-32	cancer stromal cells
NEURL1B	2.30807e-36	1.10068	0.328	0.02	4.5462e-32	cancer stromal cells
JAG1	6.14488e-36	1.37983	0.522	0.094	1.21036e-31	cancer stromal cells
ADAMTS1	2.00786e-35	1.4926	0.597	0.137	3.95488e-31	cancer stromal cells
GUCY1A3	7.08624e-35	1.30644	0.373	0.032	1.39578e-30	cancer stromal cells
TAGLN	9.05042e-35	1.16529	0.694	0.192	1.78266e-30	cancer stromal cells
IFITM3	1.05025e-34	0.903591	0.91	0.592	2.06868e-30	cancer stromal cells
COL6A1	1.10702e-34	1.07758	0.694	0.197	2.18049e-30	cancer stromal cells
CPM	6.8241e-34	1.45405	0.463	0.073	1.34414e-29	cancer stromal cells
NES	1.22953e-33	1.23005	0.388	0.04	2.42181e-29	cancer stromal cells
EPS8	1.32226e-33	1.40678	0.463	0.076	2.60445e-29	cancer stromal cells
ANGPT2	3.17038e-33	1.00052	0.299	0.018	6.24469e-29	cancer stromal cells
HOPX	1.00814e-32	1.39774	0.433	0.057	1.98573e-28	cancer stromal cells
ANO1	2.08734e-32	1.17197	0.366	0.04	4.11143e-28	cancer stromal cells
CRISPLD2	3.3573e-32	1.39175	0.47	0.073	6.61288e-28	cancer stromal cells
TRPC6	3.63097e-32	0.882915	0.224	0.005	7.15193e-28	cancer stromal cells
ADCY3	5.31752e-32	1.22348	0.388	0.05	1.04739e-27	cancer stromal cells
COX4I2	6.8322e-32	0.468302	0.157	0	1.34574e-27	cancer stromal cells
NR2F2	8.43896e-32	1.09637	0.604	0.181	1.66222e-27	cancer stromal cells
GGT5	1.02881e-31	0.933671	0.321	0.028	2.02646e-27	cancer stromal cells
SPARCL1	1.58732e-31	1.09792	0.619	0.154	3.12655e-27	cancer stromal cells
ELOVL2	2.14266e-31	0.74244	0.179	0.002	4.2204e-27	cancer stromal cells
LAMB1	2.52723e-31	1.1602	0.515	0.104	4.97789e-27	cancer stromal cells
SLIT3	4.38583e-31	1.2523	0.396	0.054	8.63876e-27	cancer stromal cells
PMEPA1	1.71777e-30	1.11702	0.478	0.096	3.38348e-26	cancer stromal cells
MT2A	1.7612e-30	1.08579	0.858	0.413	3.46904e-26	cancer stromal cells
LOXL2	3.55473e-30	1.04516	0.336	0.038	7.00175e-26	cancer stromal cells
PCOLCE	1.23147e-29	1.25704	0.493	0.095	2.42563e-25	cancer stromal cells
SMOC2	1.66623e-29	1.46313	0.328	0.059	3.28197e-25	cancer stromal cells
F2R	1.9119e-29	1.03014	0.358	0.047	3.76587e-25	cancer stromal cells
CAV2	2.38492e-29	1.10172	0.53	0.117	4.69757e-25	cancer stromal cells
STOM	3.04121e-29	0.996694	0.552	0.149	5.99028e-25	cancer stromal cells
TNFRSF21	3.92828e-29	1.19848	0.448	0.108	7.73753e-25	cancer stromal cells
LRRC32	4.45522e-29	0.953406	0.328	0.033	8.77545e-25	cancer stromal cells
ARHGEF17	1.82457e-28	1.20959	0.373	0.054	3.59386e-24	cancer stromal cells
MFGE8	1.87754e-28	0.872409	0.493	0.105	3.69819e-24	cancer stromal cells
TPM1	1.97229e-28	1.1126	0.612	0.194	3.88482e-24	cancer stromal cells
PXDN	3.02355e-28	1.22016	0.545	0.157	5.95548e-24	cancer stromal cells
GUCY1B3	3.75082e-28	0.790572	0.291	0.026	7.38799e-24	cancer stromal cells
SEMA5A	3.85212e-28	1.17495	0.276	0.024	7.58752e-24	cancer stromal cells
TMEM204	5.81802e-28	1.1972	0.269	0.017	1.14598e-23	cancer stromal cells
ANTXR1	5.83491e-28	0.979114	0.515	0.113	1.1493e-23	cancer stromal cells
TINAGL1	6.14246e-28	1.06906	0.366	0.047	1.20988e-23	cancer stromal cells
FBLIM1	1.18009e-27	1.16696	0.41	0.075	2.32443e-23	cancer stromal cells
ARHGAP1	1.46097e-27	1.21207	0.478	0.116	2.87767e-23	cancer stromal cells
FAM162B	1.55513e-27	0.826706	0.216	0.009	3.06314e-23	cancer stromal cells
UBB	1.62253e-27	0.280598	0.896	0.545	3.19589e-23	cancer stromal cells
RGS16	2.55871e-27	1.21818	0.515	0.117	5.03988e-23	cancer stromal cells
GPR4	3.1198e-27	0.996679	0.179	0.003	6.14506e-23	cancer stromal cells
LGALS1	3.28718e-27	1.06118	0.776	0.345	6.47476e-23	cancer stromal cells
PAG1	5.84586e-27	1.1066	0.381	0.056	1.15146e-22	cancer stromal cells
ABCC9	1.0325e-26	0.987278	0.224	0.01	2.03372e-22	cancer stromal cells
ECE1	1.03669e-26	0.977439	0.485	0.101	2.04197e-22	cancer stromal cells
MAP3K7CL	1.59403e-26	0.750211	0.224	0.011	3.13977e-22	cancer stromal cells
SEPT11	1.91209e-26	1.0945	0.425	0.092	3.76624e-22	cancer stromal cells
SDC2	3.93676e-26	1.24813	0.448	0.115	7.75424e-22	cancer stromal cells
C1QTNF1	1.59579e-25	1.08354	0.403	0.068	3.14324e-21	cancer stromal cells
MIR4435.2HG	2.53459e-25	0.989842	0.313	0.047	4.99238e-21	cancer stromal cells
ASPN	4.3251e-25	1.23323	0.224	0.012	8.51915e-21	cancer stromal cells
WFDC1	4.73821e-25	1.06815	0.216	0.015	9.33285e-21	cancer stromal cells
TDO2	6.42057e-25	0.912687	0.187	0.006	1.26466e-20	cancer stromal cells
FOXS1	7.77406e-25	0.739572	0.149	0.002	1.53126e-20	cancer stromal cells
PTRF	8.05418e-25	0.812919	0.552	0.16	1.58643e-20	cancer stromal cells
TACC1	8.06546e-25	1.30454	0.575	0.186	1.58865e-20	cancer stromal cells
TESC	9.25213e-25	1.08539	0.224	0.016	1.82239e-20	cancer stromal cells
APCDD1	1.38739e-24	1.49447	0.351	0.056	2.73274e-20	cancer stromal cells
COL5A1	1.95454e-24	1.00634	0.455	0.099	3.84986e-20	cancer stromal cells
DLC1	2.04432e-24	0.943979	0.328	0.047	4.02669e-20	cancer stromal cells
CAMK2N1	2.34848e-24	1.03432	0.321	0.05	4.62579e-20	cancer stromal cells
KIRREL	3.32733e-24	1.06051	0.358	0.057	6.55385e-20	cancer stromal cells
GEM	4.99016e-24	1.26449	0.44	0.102	9.82912e-20	cancer stromal cells
CD59	5.9829e-24	0.921056	0.649	0.283	1.17845e-19	cancer stromal cells
LPL	9.9355e-24	1.12607	0.224	0.013	1.957e-19	cancer stromal cells
SPON2	1.13947e-23	1.18342	0.373	0.078	2.24442e-19	cancer stromal cells
PARM1	1.24396e-23	0.784126	0.224	0.015	2.45023e-19	cancer stromal cells
PRRX1	1.65904e-23	1.01104	0.284	0.032	3.26781e-19	cancer stromal cells
NCK2	1.89479e-23	0.973047	0.433	0.119	3.73218e-19	cancer stromal cells
PGF	2.04987e-23	0.967465	0.239	0.018	4.03763e-19	cancer stromal cells
SLC38A11	3.16059e-23	0.597062	0.119	0	6.22542e-19	cancer stromal cells
FAT1	3.54378e-23	0.965809	0.299	0.039	6.98017e-19	cancer stromal cells
ESAM	3.93608e-23	0.433426	0.231	0.028	7.75289e-19	cancer stromal cells
MRVI1	4.99195e-23	0.948769	0.291	0.035	9.83265e-19	cancer stromal cells
TNS1	8.00165e-23	0.662349	0.425	0.12	1.57608e-18	cancer stromal cells
B2M	8.29689e-23	0.570155	0.978	0.89	1.63424e-18	cancer stromal cells
OAF	8.52283e-23	1.10262	0.351	0.061	1.67874e-18	cancer stromal cells
ZEB2	2.05938e-22	0.82224	0.366	0.067	4.05635e-18	cancer stromal cells
LAMB2	2.08969e-22	0.827055	0.545	0.176	4.11607e-18	cancer stromal cells
OLFML2A	6.3604e-22	0.899932	0.231	0.019	1.25281e-17	cancer stromal cells
EFHD1	9.49056e-22	0.929465	0.291	0.038	1.86935e-17	cancer stromal cells
EDNRB	1.30673e-21	0.753904	0.201	0.013	2.57386e-17	cancer stromal cells
CCDC3	1.35037e-21	0.953882	0.328	0.052	2.65982e-17	cancer stromal cells
RHOC	1.6273e-21	0.902141	0.59	0.235	3.20529e-17	cancer stromal cells
TPM2	1.72861e-21	1.00402	0.515	0.16	3.40485e-17	cancer stromal cells
SPRY4	3.88663e-21	0.846078	0.299	0.046	7.6555e-17	cancer stromal cells
CDH6	5.84627e-21	0.807848	0.328	0.058	1.15154e-16	cancer stromal cells
EPB41L1	6.33444e-21	0.987729	0.276	0.045	1.24769e-16	cancer stromal cells
ADAM12	7.70085e-21	0.856331	0.246	0.023	1.51684e-16	cancer stromal cells
FJX1	1.24716e-20	0.80139	0.269	0.036	2.45653e-16	cancer stromal cells
FILIP1L	1.35495e-20	0.971342	0.299	0.049	2.66885e-16	cancer stromal cells
TLN1	1.4971e-20	0.657276	0.493	0.168	2.94884e-16	cancer stromal cells
ITGA7	1.97949e-20	1.04727	0.284	0.037	3.899e-16	cancer stromal cells
TNFAIP6	2.19791e-20	0.789586	0.231	0.022	4.32922e-16	cancer stromal cells
PTEN	2.32758e-20	1.11738	0.485	0.156	4.58464e-16	cancer stromal cells
CNN3	6.67859e-20	0.912662	0.485	0.157	1.31548e-15	cancer stromal cells
EBF2	7.71769e-20	0.509892	0.112	0.001	1.52015e-15	cancer stromal cells
AXL	7.72108e-20	1.07049	0.336	0.077	1.52082e-15	cancer stromal cells
LINC00152	1.2817e-19	0.696963	0.351	0.08	2.52456e-15	cancer stromal cells
KLF9	4.83042e-19	1.16985	0.463	0.15	9.51447e-15	cancer stromal cells
LINGO1	6.6381e-19	0.875729	0.187	0.013	1.30751e-14	cancer stromal cells
SLC6A1	6.97005e-19	0.522566	0.112	0.001	1.37289e-14	cancer stromal cells
ADAM9	7.52749e-19	0.901474	0.388	0.106	1.48269e-14	cancer stromal cells
FXYD6	8.2839e-19	1.02522	0.373	0.095	1.63168e-14	cancer stromal cells
PLAC9	8.72001e-19	0.80193	0.201	0.016	1.71758e-14	cancer stromal cells
STEAP4	1.10711e-18	1.21515	0.164	0.022	2.18068e-14	cancer stromal cells
ANXA6	1.70652e-18	0.676925	0.388	0.11	3.36133e-14	cancer stromal cells
CD36	2.04604e-18	1.15286	0.187	0.013	4.03008e-14	cancer stromal cells
FAM13C	2.11068e-18	0.852572	0.216	0.02	4.1574e-14	cancer stromal cells
PDLIM2	2.14517e-18	0.881865	0.328	0.077	4.22534e-14	cancer stromal cells
ADAMTS9	2.7514e-18	0.694223	0.261	0.039	5.41943e-14	cancer stromal cells
CNTNAP1	5.41401e-18	0.687018	0.172	0.011	1.0664e-13	cancer stromal cells
RAB31	5.64729e-18	0.928411	0.493	0.166	1.11235e-13	cancer stromal cells
LURAP1L	5.65651e-18	0.948896	0.209	0.022	1.11416e-13	cancer stromal cells
TIMP1	9.96246e-18	0.728138	0.776	0.439	1.96231e-13	cancer stromal cells
MPRIP	1.19714e-17	0.853027	0.41	0.115	2.35801e-13	cancer stromal cells
RSU1	1.49167e-17	0.757053	0.381	0.105	2.93815e-13	cancer stromal cells
HES4	1.8387e-17	0.978849	0.41	0.11	3.62168e-13	cancer stromal cells
GNG11	1.86944e-17	0.777201	0.366	0.088	3.68223e-13	cancer stromal cells
ECM2	2.83389e-17	0.918054	0.246	0.035	5.58191e-13	cancer stromal cells
ENTPD1	4.5433e-17	0.691529	0.269	0.044	8.94894e-13	cancer stromal cells
ITM2B	5.12826e-17	0.454989	0.858	0.541	1.01011e-12	cancer stromal cells
RERG	6.65545e-17	0.706024	0.269	0.049	1.31092e-12	cancer stromal cells
FERMT2	1.03391e-16	0.926992	0.396	0.107	2.0365e-12	cancer stromal cells
SASH1	1.23809e-16	0.954909	0.343	0.082	2.43867e-12	cancer stromal cells
TPM4	1.38768e-16	0.80751	0.597	0.282	2.73331e-12	cancer stromal cells
PEAR1	1.49021e-16	0.472045	0.149	0.01	2.93527e-12	cancer stromal cells
RASL12	1.93833e-16	0.760106	0.201	0.02	3.81792e-12	cancer stromal cells
NREP	2.18325e-16	0.909505	0.284	0.075	4.30036e-12	cancer stromal cells
UACA	2.35761e-16	0.770873	0.321	0.075	4.64378e-12	cancer stromal cells
SLC2A3	2.41615e-16	0.678304	0.515	0.186	4.75908e-12	cancer stromal cells
PPP1R12B	3.82649e-16	0.629356	0.239	0.035	7.53703e-12	cancer stromal cells
SEPT8	3.88196e-16	0.701774	0.284	0.068	7.64629e-12	cancer stromal cells
CALU	4.84626e-16	0.953701	0.493	0.194	9.54568e-12	cancer stromal cells
PRKCDBP	4.98695e-16	0.801537	0.328	0.077	9.8228e-12	cancer stromal cells
RAP2A	9.49568e-16	0.787727	0.239	0.044	1.87036e-11	cancer stromal cells
SERPING1	1.08304e-15	0.691408	0.619	0.283	2.13326e-11	cancer stromal cells
NID2	1.4091e-15	0.827079	0.246	0.038	2.7755e-11	cancer stromal cells
SELM	1.9167e-15	0.774768	0.433	0.13	3.77531e-11	cancer stromal cells
MYL6	2.33764e-15	0.569656	0.918	0.73	4.60444e-11	cancer stromal cells
THBS4	3.07348e-15	0.79583	0.112	0.005	6.05383e-11	cancer stromal cells
FRMD3	3.13188e-15	0.501801	0.172	0.016	6.16886e-11	cancer stromal cells
APBB2	3.25589e-15	0.781936	0.261	0.054	6.41312e-11	cancer stromal cells
CCND2	5.93178e-15	0.600403	0.321	0.081	1.16838e-10	cancer stromal cells
RFTN1	6.18176e-15	0.649821	0.269	0.053	1.21762e-10	cancer stromal cells
TIMP2	6.67954e-15	0.496627	0.567	0.253	1.31567e-10	cancer stromal cells
UTRN	7.42839e-15	0.845792	0.388	0.121	1.46317e-10	cancer stromal cells
ISG15	8.12366e-15	1.08617	0.552	0.273	1.60012e-10	cancer stromal cells
APP	9.21853e-15	0.698736	0.522	0.229	1.81577e-10	cancer stromal cells
FAM46A	1.36854e-14	0.891999	0.343	0.088	2.69561e-10	cancer stromal cells
MICAL2	1.43405e-14	0.577603	0.246	0.047	2.82464e-10	cancer stromal cells
RBPMS	1.75117e-14	0.560112	0.381	0.124	3.44928e-10	cancer stromal cells
ARHGEF7	1.87613e-14	1.02584	0.276	0.06	3.69541e-10	cancer stromal cells
DENND2A	2.07416e-14	0.450049	0.127	0.007	4.08548e-10	cancer stromal cells
MYL12A	2.11828e-14	0.753956	0.754	0.473	4.17237e-10	cancer stromal cells
ITGAV	2.19762e-14	0.850429	0.44	0.161	4.32866e-10	cancer stromal cells
PDE1A	2.79998e-14	0.614001	0.164	0.018	5.51513e-10	cancer stromal cells
ZAK	3.26464e-14	0.92398	0.373	0.121	6.43036e-10	cancer stromal cells
SYNPO2	3.96542e-14	0.962092	0.276	0.056	7.81068e-10	cancer stromal cells
MEF2C	3.9808e-14	0.883549	0.269	0.053	7.84098e-10	cancer stromal cells
TRPV2	3.98703e-14	0.344219	0.172	0.024	7.85325e-10	cancer stromal cells
KANK2	4.0702e-14	0.912377	0.343	0.092	8.01707e-10	cancer stromal cells
AKAP12	4.21881e-14	0.768673	0.284	0.061	8.30978e-10	cancer stromal cells
ZBTB20	5.70735e-14	0.6054	0.448	0.173	1.12418e-09	cancer stromal cells
DLX5	5.94195e-14	0.57559	0.119	0.007	1.17039e-09	cancer stromal cells
SERPINE1	6.19636e-14	0.711349	0.388	0.121	1.2205e-09	cancer stromal cells
FHL1	6.9486e-14	0.824583	0.269	0.059	1.36866e-09	cancer stromal cells
ARHGDIB	7.72442e-14	0.450135	0.522	0.227	1.52148e-09	cancer stromal cells
MAMDC2	8.08895e-14	0.843791	0.164	0.015	1.59328e-09	cancer stromal cells
JAM3	8.23349e-14	0.611076	0.224	0.037	1.62175e-09	cancer stromal cells
VCL	9.00692e-14	0.778309	0.44	0.162	1.77409e-09	cancer stromal cells
PAMR1	9.16346e-14	0.781514	0.179	0.023	1.80493e-09	cancer stromal cells
KITLG	9.55821e-14	0.616434	0.164	0.019	1.88268e-09	cancer stromal cells
CHSY1	9.97557e-14	0.688091	0.306	0.084	1.96489e-09	cancer stromal cells
INAFM1	1.08641e-13	0.645902	0.284	0.068	2.1399e-09	cancer stromal cells
SGCB	1.16465e-13	0.787896	0.284	0.07	2.29402e-09	cancer stromal cells
AEBP1	1.31601e-13	0.710732	0.418	0.138	2.59214e-09	cancer stromal cells
TMEM74B	1.81723e-13	0.465495	0.119	0.006	3.5794e-09	cancer stromal cells
CTGF	1.92201e-13	0.749196	0.582	0.263	3.78579e-09	cancer stromal cells
C1R	1.96333e-13	0.5611	0.485	0.191	3.86717e-09	cancer stromal cells
HEY2	2.16956e-13	0.390507	0.149	0.016	4.27339e-09	cancer stromal cells
SMIM3	2.47814e-13	0.770436	0.254	0.057	4.8812e-09	cancer stromal cells
CACNA1H	2.74084e-13	0.584615	0.157	0.016	5.39862e-09	cancer stromal cells
MYADM	2.85511e-13	0.559557	0.664	0.375	5.6237e-09	cancer stromal cells
REEP3	2.87802e-13	0.760239	0.336	0.101	5.66884e-09	cancer stromal cells
SORBS3	2.90742e-13	0.691568	0.299	0.085	5.72674e-09	cancer stromal cells
SYDE1	3.08757e-13	0.671859	0.164	0.02	6.08158e-09	cancer stromal cells
SGIP1	3.79821e-13	0.427128	0.112	0.006	7.48133e-09	cancer stromal cells
PCDH18	4.80388e-13	0.629701	0.164	0.019	9.46221e-09	cancer stromal cells
CYB5R3	6.21008e-13	0.641369	0.5	0.231	1.2232e-08	cancer stromal cells
PLXND1	6.52683e-13	0.856971	0.321	0.087	1.28559e-08	cancer stromal cells
NRP1	6.64239e-13	0.605662	0.284	0.082	1.30835e-08	cancer stromal cells
SMTN	7.44822e-13	0.877543	0.239	0.051	1.46708e-08	cancer stromal cells
PARVA	7.84455e-13	0.813719	0.381	0.128	1.54514e-08	cancer stromal cells
HIP1	9.62593e-13	0.687922	0.246	0.055	1.89602e-08	cancer stromal cells
ADAMTS5	1.03624e-12	0.563831	0.157	0.016	2.04107e-08	cancer stromal cells
SERPINI1	1.11396e-12	0.628645	0.142	0.012	2.19418e-08	cancer stromal cells
PDE3A	1.12197e-12	0.63805	0.179	0.023	2.20995e-08	cancer stromal cells
STARD13	1.16631e-12	0.596525	0.164	0.021	2.29729e-08	cancer stromal cells
PDLIM1	1.44321e-12	0.683629	0.44	0.182	2.84269e-08	cancer stromal cells
PPP1R12A	1.45294e-12	0.376647	0.403	0.158	2.86186e-08	cancer stromal cells
SEPT7	1.78641e-12	0.677006	0.403	0.17	3.51869e-08	cancer stromal cells
LAPTM4A	2.05221e-12	0.808404	0.642	0.36	4.04225e-08	cancer stromal cells
TMSB4X	2.11759e-12	0.364893	0.94	0.756	4.17102e-08	cancer stromal cells
IMPA2	2.41154e-12	0.632054	0.224	0.051	4.75001e-08	cancer stromal cells
ARHGAP24	2.66105e-12	0.383209	0.134	0.013	5.24147e-08	cancer stromal cells
GRK5	3.18513e-12	0.474437	0.164	0.02	6.27375e-08	cancer stromal cells
ZNF703	3.25868e-12	0.692909	0.328	0.101	6.41862e-08	cancer stromal cells
PTP4A3	3.71173e-12	0.805311	0.351	0.115	7.311e-08	cancer stromal cells
MXRA8	3.7416e-12	0.687702	0.343	0.101	7.36982e-08	cancer stromal cells
CST3	3.80923e-12	0.475381	0.769	0.5	7.50305e-08	cancer stromal cells
MMP11	4.30963e-12	0.564038	0.201	0.036	8.48868e-08	cancer stromal cells
MAP2	4.52671e-12	0.560098	0.157	0.016	8.91626e-08	cancer stromal cells
PLOD1	5.7611e-12	0.803675	0.328	0.12	1.13476e-07	cancer stromal cells
NDN	6.48241e-12	0.64974	0.254	0.062	1.27684e-07	cancer stromal cells
MOCS1	6.67086e-12	0.403266	0.142	0.015	1.31396e-07	cancer stromal cells
PLAT	6.96303e-12	0.543029	0.328	0.104	1.37151e-07	cancer stromal cells
P3H2	6.97492e-12	0.396269	0.194	0.037	1.37385e-07	cancer stromal cells
BATF3	8.37138e-12	0.476363	0.134	0.012	1.64891e-07	cancer stromal cells
PDE5A	1.49111e-11	0.781316	0.149	0.022	2.93703e-07	cancer stromal cells
FBN1	1.68457e-11	0.629585	0.246	0.059	3.3181e-07	cancer stromal cells
DAAM2	1.80901e-11	0.513513	0.157	0.019	3.5632e-07	cancer stromal cells
DSTN	1.8197e-11	0.756429	0.545	0.294	3.58425e-07	cancer stromal cells
BMP1	1.84134e-11	0.433094	0.246	0.067	3.62688e-07	cancer stromal cells
AOC3	1.8953e-11	0.467027	0.142	0.018	3.73318e-07	cancer stromal cells
EVA1B	1.93319e-11	0.700832	0.313	0.103	3.8078e-07	cancer stromal cells
NRARP	2.3417e-11	0.830039	0.351	0.116	4.61244e-07	cancer stromal cells
RAPH1	2.8237e-11	0.660834	0.216	0.048	5.56184e-07	cancer stromal cells
SPTBN1	3.21117e-11	0.602828	0.366	0.13	6.32504e-07	cancer stromal cells
ADAP2	3.39158e-11	0.690292	0.179	0.029	6.68039e-07	cancer stromal cells
TGFB1I1	3.50097e-11	0.771125	0.231	0.05	6.89586e-07	cancer stromal cells
COX7A1	3.56718e-11	0.627863	0.187	0.029	7.02628e-07	cancer stromal cells
TNFRSF19	3.93011e-11	0.578753	0.164	0.027	7.74114e-07	cancer stromal cells
TMEM133	4.37426e-11	0.60205	0.134	0.014	8.61598e-07	cancer stromal cells
NPTX2	4.90081e-11	0.866599	0.149	0.024	9.65312e-07	cancer stromal cells
ITGA4	5.48871e-11	0.519399	0.194	0.037	1.08111e-06	cancer stromal cells
RNF152	5.5011e-11	0.499042	0.112	0.008	1.08355e-06	cancer stromal cells
CLIC4	5.89045e-11	0.521006	0.396	0.149	1.16024e-06	cancer stromal cells
IFITM2	6.08791e-11	0.389609	0.754	0.478	1.19914e-06	cancer stromal cells
TNS2	7.91365e-11	0.693885	0.299	0.087	1.55875e-06	cancer stromal cells
CHST2	8.14308e-11	0.391485	0.157	0.023	1.60394e-06	cancer stromal cells
MAPRE2	8.66126e-11	0.449855	0.254	0.075	1.70601e-06	cancer stromal cells
TWSG1	9.70898e-11	0.835525	0.336	0.124	1.91238e-06	cancer stromal cells
BMP8A	9.98415e-11	0.52086	0.142	0.016	1.96658e-06	cancer stromal cells
CYR61	1.00678e-10	0.748685	0.627	0.334	1.98306e-06	cancer stromal cells
MARVELD1	1.34293e-10	0.507632	0.276	0.086	2.64517e-06	cancer stromal cells
BMP2	1.4206e-10	0.622764	0.127	0.014	2.79815e-06	cancer stromal cells
SCARB2	1.44963e-10	0.841662	0.343	0.174	2.85534e-06	cancer stromal cells
SNAI2	1.49393e-10	0.385754	0.187	0.037	2.94259e-06	cancer stromal cells
PRKG1	1.67314e-10	0.407769	0.134	0.016	3.29558e-06	cancer stromal cells
HLA.A	2.11457e-10	0.282339	0.896	0.693	4.16507e-06	cancer stromal cells
ETV1	3.36694e-10	0.734987	0.164	0.031	6.63187e-06	cancer stromal cells
CA2	3.42293e-10	0.962777	0.187	0.036	6.74214e-06	cancer stromal cells
RBMS3	3.44772e-10	0.642163	0.216	0.046	6.79098e-06	cancer stromal cells
OAZ2	3.45473e-10	0.614673	0.284	0.112	6.80478e-06	cancer stromal cells
PICALM	3.65041e-10	0.645828	0.463	0.212	7.19021e-06	cancer stromal cells
PLEKHA2	4.15124e-10	0.773103	0.291	0.088	8.1767e-06	cancer stromal cells
CD276	4.96569e-10	0.626077	0.284	0.102	9.78091e-06	cancer stromal cells
DPY19L2	5.59935e-10	0.485162	0.119	0.011	1.1029e-05	cancer stromal cells
FZD7	6.27605e-10	0.618925	0.187	0.039	1.23619e-05	cancer stromal cells
CYTH3	6.32417e-10	0.531183	0.201	0.044	1.24567e-05	cancer stromal cells
TCF4	6.44644e-10	0.590228	0.381	0.142	1.26976e-05	cancer stromal cells
CRTAP	6.636e-10	0.750558	0.41	0.197	1.30709e-05	cancer stromal cells
CACNA1C	6.64347e-10	0.430132	0.119	0.012	1.30856e-05	cancer stromal cells
ENG	6.75034e-10	0.547087	0.313	0.103	1.32961e-05	cancer stromal cells
LAMA2	7.63339e-10	0.756642	0.179	0.034	1.50355e-05	cancer stromal cells
PLEKHG2	7.70808e-10	0.635165	0.239	0.06	1.51826e-05	cancer stromal cells
FEZ1	8.03164e-10	0.544997	0.134	0.018	1.58199e-05	cancer stromal cells
GPX3	8.25956e-10	0.617576	0.381	0.152	1.62688e-05	cancer stromal cells
PMP22	8.26575e-10	0.556518	0.246	0.063	1.62811e-05	cancer stromal cells
CD63	8.64062e-10	0.390596	0.821	0.573	1.70194e-05	cancer stromal cells
PARD6G	9.28058e-10	0.49876	0.134	0.018	1.828e-05	cancer stromal cells
OLFML1	1.11543e-09	0.73588	0.134	0.026	2.19706e-05	cancer stromal cells
ANGPTL4	1.12328e-09	0.733735	0.201	0.041	2.21253e-05	cancer stromal cells
ST5	1.14163e-09	0.611769	0.254	0.072	2.24867e-05	cancer stromal cells
MSN	1.1441e-09	0.25113	0.41	0.205	2.25353e-05	cancer stromal cells
ARPC1A	1.17316e-09	0.722261	0.336	0.124	2.31077e-05	cancer stromal cells
GPM6B	1.37439e-09	0.403948	0.149	0.025	2.70714e-05	cancer stromal cells
TGFB3	1.42126e-09	0.476383	0.149	0.023	2.79945e-05	cancer stromal cells
JAK1	1.57015e-09	0.466374	0.366	0.153	3.09273e-05	cancer stromal cells
ANKRD10	1.85337e-09	0.627013	0.463	0.228	3.65059e-05	cancer stromal cells
FLNA	1.90792e-09	0.326512	0.575	0.347	3.75803e-05	cancer stromal cells
SYTL2	2.00074e-09	0.45867	0.172	0.035	3.94086e-05	cancer stromal cells
MSRB3	2.04737e-09	0.589619	0.231	0.058	4.0327e-05	cancer stromal cells
ROBO1	2.5959e-09	0.476088	0.149	0.025	5.11314e-05	cancer stromal cells
CD4	2.69021e-09	0.497437	0.254	0.073	5.29891e-05	cancer stromal cells
IGFBP2	2.86053e-09	0.518004	0.388	0.164	5.63439e-05	cancer stromal cells
LGALSL	2.93796e-09	0.684112	0.172	0.039	5.78691e-05	cancer stromal cells
NEXN	3.04747e-09	0.686325	0.179	0.035	6.00259e-05	cancer stromal cells
C1orf54	3.3476e-09	0.442409	0.179	0.038	6.59378e-05	cancer stromal cells
LGALS3BP	3.82961e-09	0.450482	0.672	0.403	7.54318e-05	cancer stromal cells
THBS1	4.05168e-09	0.659476	0.366	0.161	7.9806e-05	cancer stromal cells
B3GNT2	4.20593e-09	0.496543	0.246	0.083	8.28442e-05	cancer stromal cells
SEPW1	6.31608e-09	0.528475	0.53	0.323	0.000124408	cancer stromal cells
TNS3	7.06865e-09	0.560792	0.239	0.072	0.000139231	cancer stromal cells
MARCKS	8.62637e-09	0.771824	0.396	0.188	0.000169914	cancer stromal cells
VPS13D	9.0956e-09	0.529659	0.194	0.051	0.000179156	cancer stromal cells
ITPR1	9.6735e-09	0.307256	0.179	0.045	0.000190539	cancer stromal cells
VSTM4	1.00515e-08	0.675617	0.164	0.032	0.000197984	cancer stromal cells
ANO6	1.10724e-08	0.634751	0.231	0.075	0.000218093	cancer stromal cells
MEF2D	1.23178e-08	0.670439	0.284	0.096	0.000242624	cancer stromal cells
SPRED1	1.23532e-08	0.475364	0.231	0.076	0.000243321	cancer stromal cells
BCAP29	1.37831e-08	0.259392	0.201	0.073	0.000271486	cancer stromal cells
HIC1	1.5087e-08	0.524736	0.164	0.033	0.000297168	cancer stromal cells
LIMA1	1.57384e-08	0.537606	0.269	0.091	0.000309999	cancer stromal cells
ARHGAP10	1.61643e-08	0.41214	0.142	0.025	0.000318389	cancer stromal cells
ASAH1	1.64852e-08	0.695091	0.343	0.15	0.000324709	cancer stromal cells
SH2B3	1.7135e-08	0.382048	0.209	0.058	0.000337508	cancer stromal cells
CLMN	2.10472e-08	0.808942	0.216	0.059	0.000414566	cancer stromal cells
AFAP1L2	2.17432e-08	0.719657	0.164	0.033	0.000428276	cancer stromal cells
ADAMTS2	2.19144e-08	0.58743	0.134	0.024	0.000431649	cancer stromal cells
ARHGAP29	2.44018e-08	0.740314	0.201	0.054	0.000480642	cancer stromal cells
IFI6	2.57953e-08	0.860214	0.515	0.294	0.00050809	cancer stromal cells
FKBP5	2.6167e-08	0.39251	0.463	0.245	0.000515411	cancer stromal cells
AXIN2	3.75084e-08	0.470791	0.172	0.044	0.000738802	cancer stromal cells
NT5DC2	3.90659e-08	0.554319	0.261	0.086	0.000769481	cancer stromal cells
RASD1	4.16894e-08	0.940531	0.284	0.119	0.000821155	cancer stromal cells
VAMP5	4.24084e-08	0.477833	0.269	0.091	0.000835318	cancer stromal cells
SLCO3A1	5.28827e-08	0.591613	0.239	0.07	0.00104163	cancer stromal cells
CD99	5.34401e-08	0.363545	0.44	0.241	0.00105261	cancer stromal cells
RCAN2	5.63214e-08	0.680368	0.164	0.033	0.00110936	cancer stromal cells
DOCK6	5.68698e-08	0.396479	0.149	0.032	0.00112016	cancer stromal cells
TMEM47	6.91097e-08	0.707441	0.157	0.038	0.00136125	cancer stromal cells
LPP	6.96988e-08	0.540658	0.381	0.18	0.00137286	cancer stromal cells
FHL2	7.1175e-08	0.417944	0.291	0.117	0.00140193	cancer stromal cells
CSRP2	8.66494e-08	0.602681	0.157	0.031	0.00170673	cancer stromal cells
PAM	9.34074e-08	0.392619	0.291	0.126	0.00183985	cancer stromal cells
CTSC	9.62377e-08	0.814352	0.336	0.174	0.00189559	cancer stromal cells
SPTSSA	1.02519e-07	0.610192	0.358	0.157	0.00201931	cancer stromal cells
PHLDB1	1.18621e-07	0.63176	0.254	0.086	0.00233648	cancer stromal cells
SGCE	1.20667e-07	0.468529	0.284	0.113	0.00237678	cancer stromal cells
PALLD	1.68441e-07	0.751172	0.306	0.129	0.00331779	cancer stromal cells
SLC7A2	1.82561e-07	0.506805	0.291	0.111	0.00359591	cancer stromal cells
RHOB	1.84952e-07	0.41369	0.522	0.288	0.00364301	cancer stromal cells
NAP1L1	1.91569e-07	0.251893	0.701	0.471	0.00377333	cancer stromal cells
GOLIM4	2.057e-07	0.546721	0.149	0.064	0.00405168	cancer stromal cells
ROCK2	2.0612e-07	0.45882	0.209	0.061	0.00405994	cancer stromal cells
SEC23A	2.22047e-07	0.581901	0.239	0.087	0.00437366	cancer stromal cells
ASAP1	2.24864e-07	0.70166	0.276	0.111	0.00442914	cancer stromal cells
GNA11	2.76406e-07	0.638601	0.261	0.106	0.00544437	cancer stromal cells
IQSEC1	3.07639e-07	0.281764	0.187	0.057	0.00605956	cancer stromal cells
CRTC3	3.1071e-07	0.436223	0.194	0.054	0.00612005	cancer stromal cells
ITGB1	3.31568e-07	0.318439	0.157	0.043	0.00653089	cancer stromal cells
HSPB2	3.3417e-07	0.402859	0.134	0.029	0.00658216	cancer stromal cells
LIX1L	3.34217e-07	0.515389	0.187	0.049	0.00658308	cancer stromal cells
TGFBI	3.71323e-07	0.53398	0.321	0.13	0.00731396	cancer stromal cells
ZFHX3	3.80515e-07	0.744139	0.284	0.113	0.00749501	cancer stromal cells
FAM127A	3.82129e-07	0.594117	0.44	0.225	0.0075268	cancer stromal cells
ATP1A2	4.14806e-07	0.427423	0.127	0.023	0.00817044	cancer stromal cells
PKIG	4.55394e-07	0.742183	0.231	0.089	0.00896989	cancer stromal cells
EFEMP2	4.72934e-07	0.632705	0.291	0.122	0.00931537	cancer stromal cells
SUSD2	5.45638e-07	0.281601	0.149	0.041	0.0107474	cancer stromal cells
SPATS2L	5.66045e-07	0.520179	0.321	0.149	0.0111494	cancer stromal cells
RHOA	6.92273e-07	0.417857	0.649	0.443	0.0136357	cancer stromal cells
TRAK1	7.62269e-07	0.377455	0.261	0.108	0.0150144	cancer stromal cells
RBFOX2	8.25279e-07	0.422907	0.261	0.102	0.0162555	cancer stromal cells
PPAP2A	8.61241e-07	0.655927	0.224	0.07	0.0169639	cancer stromal cells
SH3BGRL	8.92725e-07	0.540245	0.44	0.249	0.017584	cancer stromal cells
MT1E	1.01478e-06	0.387194	0.396	0.197	0.0199882	cancer stromal cells
MT1A	1.05711e-06	0.945547	0.216	0.07	0.0208218	cancer stromal cells
ATP2A2	1.08668e-06	0.426854	0.418	0.227	0.0214044	cancer stromal cells
MXRA5	1.11e-06	0.313936	0.194	0.071	0.0218637	cancer stromal cells
GLIPR2	1.16071e-06	0.522382	0.239	0.087	0.0228625	cancer stromal cells
RND3	1.26669e-06	0.431804	0.366	0.179	0.0249499	cancer stromal cells
SOD3	1.33355e-06	0.507898	0.187	0.054	0.0262669	cancer stromal cells
TMEM30A	1.43706e-06	0.478523	0.396	0.194	0.0283057	cancer stromal cells
PDE9A	1.48989e-06	0.456396	0.142	0.032	0.0293463	cancer stromal cells
PRKAR1A	1.50303e-06	0.51735	0.552	0.326	0.0296051	cancer stromal cells
LASP1	1.52013e-06	0.537245	0.299	0.147	0.029942	cancer stromal cells
SSTR2	1.62627e-06	0.577753	0.142	0.036	0.0320326	cancer stromal cells
LMOD1	1.7761e-06	0.263818	0.112	0.025	0.0349838	cancer stromal cells
RAB13	1.80823e-06	0.547001	0.306	0.13	0.0356167	cancer stromal cells
MTHFD2	2.25594e-06	0.65988	0.313	0.145	0.0444353	cancer stromal cells
NGFRAP1	2.4252e-06	0.262275	0.537	0.329	0.0477691	cancer stromal cells
DCTN1	2.4614e-06	0.262633	0.201	0.082	0.0484821	cancer stromal cells
MRGPRF	2.47847e-06	0.60543	0.112	0.024	0.0488184	cancer stromal cells
PRKACA	2.52641e-06	0.629596	0.269	0.125	0.0497626	cancer stromal cells
FOXC1	2.56581e-06	0.369957	0.164	0.058	0.0505388	cancer stromal cells
MORF4L1	2.68133e-06	0.450701	0.5	0.29	0.0528141	cancer stromal cells
NR2F1	2.83496e-06	0.659116	0.172	0.052	0.0558402	cancer stromal cells
EPB41L2	2.96654e-06	0.612641	0.246	0.096	0.058432	cancer stromal cells
COL12A1	3.46773e-06	0.538669	0.231	0.085	0.0683039	cancer stromal cells
ICMT	3.54501e-06	0.56181	0.201	0.085	0.0698261	cancer stromal cells
TUBA1A	3.5465e-06	0.375456	0.552	0.354	0.0698555	cancer stromal cells
SLC12A4	3.68075e-06	0.345923	0.142	0.037	0.0724997	cancer stromal cells
C1orf123	3.91528e-06	0.386448	0.194	0.104	0.0771194	cancer stromal cells
PLS3	4.12818e-06	0.513358	0.291	0.128	0.0813128	cancer stromal cells
ACTN1	4.35448e-06	0.640914	0.388	0.22	0.0857701	cancer stromal cells
RASAL2	4.49876e-06	0.521206	0.142	0.037	0.088612	cancer stromal cells
RHBDF1	4.58606e-06	0.429852	0.164	0.046	0.0903316	cancer stromal cells
EXTL3	4.77287e-06	0.290419	0.142	0.039	0.0940112	cancer stromal cells
PTK2	5.09599e-06	0.51572	0.246	0.097	0.100376	cancer stromal cells
CPXM1	5.39908e-06	0.52314	0.216	0.079	0.106346	cancer stromal cells
CPQ	5.41189e-06	0.297886	0.157	0.056	0.106598	cancer stromal cells
PPIB	6.08333e-06	0.321057	0.664	0.469	0.119823	cancer stromal cells
CTDSPL	6.08884e-06	0.410532	0.231	0.096	0.119932	cancer stromal cells
SEC31A	6.21048e-06	0.52999	0.336	0.161	0.122328	cancer stromal cells
LDLRAD3	6.35772e-06	0.34228	0.104	0.024	0.125228	cancer stromal cells
OLFML3	6.78531e-06	0.588863	0.187	0.063	0.13365	cancer stromal cells
ANXA5	6.83126e-06	0.510766	0.567	0.359	0.134555	cancer stromal cells
INPP5A	6.89911e-06	0.619646	0.134	0.037	0.135892	cancer stromal cells
PRELP	7.57006e-06	0.683017	0.164	0.047	0.149107	cancer stromal cells
TRIB2	7.639e-06	0.735098	0.187	0.062	0.150465	cancer stromal cells
COMT	8.16943e-06	0.481027	0.358	0.184	0.160913	cancer stromal cells
SH3KBP1	8.27598e-06	0.310451	0.209	0.08	0.163012	cancer stromal cells
MAGED2	8.52623e-06	0.461882	0.381	0.216	0.167941	cancer stromal cells
SRPX	8.75306e-06	0.281345	0.119	0.029	0.172409	cancer stromal cells
SLC38A2	9.08811e-06	0.397843	0.634	0.445	0.179009	cancer stromal cells
YWHAB	9.51269e-06	0.415251	0.59	0.395	0.187371	cancer stromal cells
FAM20C	9.56152e-06	0.564709	0.187	0.081	0.188333	cancer stromal cells
IFFO1	9.69551e-06	0.49277	0.134	0.032	0.190972	cancer stromal cells
ZMAT3	9.76699e-06	0.589422	0.231	0.097	0.19238	cancer stromal cells
COL15A1	1.01966e-05	0.318242	0.134	0.037	0.200843	cancer stromal cells
MYO1C	1.02136e-05	0.496954	0.328	0.158	0.201178	cancer stromal cells
ZEB1	1.0754e-05	0.270943	0.149	0.047	0.211821	cancer stromal cells
PTPRG	1.10348e-05	0.270513	0.104	0.019	0.217352	cancer stromal cells
HCFC1R1	1.12605e-05	0.494198	0.291	0.142	0.221799	cancer stromal cells
ZCCHC24	1.13624e-05	0.314125	0.179	0.059	0.223805	cancer stromal cells
RAC1	1.13754e-05	0.480499	0.53	0.362	0.224061	cancer stromal cells
DMD	1.20778e-05	0.502444	0.104	0.021	0.237896	cancer stromal cells
PDLIM3	1.21409e-05	0.657794	0.209	0.072	0.239139	cancer stromal cells
TMEM165	1.23157e-05	0.507303	0.299	0.135	0.242583	cancer stromal cells
ADD1	1.26499e-05	0.448145	0.328	0.157	0.249164	cancer stromal cells
AKT3	1.28267e-05	0.417552	0.149	0.04	0.252647	cancer stromal cells
HSD11B1	1.29701e-05	0.500018	0.104	0.021	0.255473	cancer stromal cells
ITFG1	1.29742e-05	0.411338	0.239	0.098	0.255553	cancer stromal cells
GNB1	1.37643e-05	0.440979	0.47	0.278	0.271116	cancer stromal cells
DPYSL2	1.396e-05	0.552895	0.276	0.121	0.274969	cancer stromal cells
GNB4	1.42212e-05	0.333694	0.179	0.058	0.280115	cancer stromal cells
IFITM1	1.42453e-05	0.331145	0.687	0.492	0.28059	cancer stromal cells
ARPC5	1.5054e-05	0.293653	0.381	0.217	0.296519	cancer stromal cells
PRKAA1	1.6194e-05	0.311943	0.194	0.073	0.318974	cancer stromal cells
MAF	1.77882e-05	0.360511	0.231	0.094	0.350375	cancer stromal cells
CEBPD	1.81088e-05	0.367867	0.627	0.415	0.356689	cancer stromal cells
FARP1	2.11984e-05	0.470268	0.216	0.086	0.417545	cancer stromal cells
ZBTB38	2.16614e-05	0.632558	0.246	0.102	0.426665	cancer stromal cells
SPRY2	2.21564e-05	0.618282	0.187	0.064	0.436414	cancer stromal cells
NR4A1	2.51883e-05	0.506509	0.724	0.535	0.496134	cancer stromal cells
ADGRL2	2.73716e-05	0.551438	0.157	0.048	0.539138	cancer stromal cells
MAP4	2.78593e-05	0.470038	0.343	0.18	0.548744	cancer stromal cells
KIAA0040	2.87748e-05	0.532554	0.179	0.061	0.566777	cancer stromal cells
MAGEH1	2.88316e-05	0.461268	0.149	0.041	0.567897	cancer stromal cells
C8orf4	2.92943e-05	0.291954	0.254	0.112	0.577011	cancer stromal cells
SERPINF1	2.94215e-05	0.654859	0.254	0.107	0.579515	cancer stromal cells
RBMS1	3.41568e-05	0.434448	0.388	0.208	0.672786	cancer stromal cells
COBLL1	4.18703e-05	0.522379	0.164	0.052	0.82472	cancer stromal cells
IL6	4.46044e-05	0.664283	0.149	0.044	0.878574	cancer stromal cells
CAP1	4.72334e-05	0.484401	0.418	0.259	0.930356	cancer stromal cells
CDC42BPA	4.93012e-05	0.787422	0.164	0.056	0.971085	cancer stromal cells
FOS	4.93963e-05	0.387864	0.94	0.82	0.972958	cancer stromal cells
ADRBK2	5.25546e-05	0.389647	0.134	0.038	1	cancer stromal cells
MRC2	5.32797e-05	0.462642	0.269	0.117	1	cancer stromal cells
DUSP14	5.42588e-05	0.528482	0.179	0.067	1	cancer stromal cells
SLIT2	5.44189e-05	0.341634	0.134	0.04	1	cancer stromal cells
PFN1	5.59387e-05	0.375866	0.746	0.603	1	cancer stromal cells
DARS	5.64847e-05	0.449863	0.373	0.207	1	cancer stromal cells
HEPH	5.70659e-05	0.433435	0.112	0.027	1	cancer stromal cells
MEG3	5.81493e-05	0.432521	0.254	0.11	1	cancer stromal cells
DAPK3	5.85355e-05	0.366867	0.142	0.057	1	cancer stromal cells
RBM3	5.85854e-05	0.344872	0.47	0.314	1	cancer stromal cells
ARF4	6.22335e-05	0.342307	0.522	0.334	1	cancer stromal cells
C20orf27	6.39484e-05	0.358647	0.127	0.043	1	cancer stromal cells
ZMIZ1	6.757e-05	0.423702	0.239	0.118	1	cancer stromal cells
C9orf3	6.87117e-05	0.559211	0.216	0.101	1	cancer stromal cells
PTPRK	7.0779e-05	0.554775	0.179	0.064	1	cancer stromal cells
WBP5	7.21039e-05	0.524589	0.373	0.199	1	cancer stromal cells
ZHX1	7.22391e-05	0.494131	0.157	0.059	1	cancer stromal cells
QKI	7.64413e-05	0.315239	0.313	0.177	1	cancer stromal cells
HLA.H	8.18916e-05	0.338668	0.313	0.169	1	cancer stromal cells
CTSA	8.4123e-05	0.50528	0.313	0.176	1	cancer stromal cells
PHC2	8.81818e-05	0.392144	0.276	0.155	1	cancer stromal cells
ACTB	8.93388e-05	0.406611	0.709	0.534	1	cancer stromal cells
AP3S1	8.98546e-05	0.391793	0.187	0.083	1	cancer stromal cells
CTBP2	9.30392e-05	0.552863	0.299	0.151	1	cancer stromal cells
SYT11	0.000101248	0.326516	0.142	0.045	1	cancer stromal cells
ZMYM6NB	0.000102054	0.773073	0.246	0.117	1	cancer stromal cells
KLHL36	0.000102586	0.250716	0.142	0.052	1	cancer stromal cells
HEG1	0.000104383	0.421555	0.254	0.119	1	cancer stromal cells
CTNNA1	0.000107118	0.403286	0.366	0.236	1	cancer stromal cells
AP2M1	0.000111346	0.474833	0.44	0.28	1	cancer stromal cells
ATP10D	0.000117536	0.402548	0.104	0.028	1	cancer stromal cells
AGRN	0.000120683	0.448016	0.306	0.152	1	cancer stromal cells
PGM5	0.000121122	0.38262	0.104	0.027	1	cancer stromal cells
C11orf95	0.00012164	0.305689	0.112	0.03	1	cancer stromal cells
NDUFA11	0.00012241	0.361556	0.47	0.299	1	cancer stromal cells
TMX3	0.000123533	0.315986	0.172	0.072	1	cancer stromal cells
SNRK	0.000123582	0.687097	0.179	0.064	1	cancer stromal cells
ATP10A	0.000135791	0.352252	0.104	0.026	1	cancer stromal cells
KDELR2	0.000139423	0.389085	0.388	0.252	1	cancer stromal cells
SULF1	0.000140471	0.605718	0.134	0.073	1	cancer stromal cells
PEAK1	0.000141152	0.470847	0.112	0.033	1	cancer stromal cells
CALM3	0.000142777	0.357473	0.321	0.188	1	cancer stromal cells
DYNLT3	0.00014582	0.331815	0.179	0.07	1	cancer stromal cells
PTGFRN	0.000146419	0.351184	0.209	0.094	1	cancer stromal cells
CCND1	0.000150767	0.422399	0.276	0.137	1	cancer stromal cells
CTSK	0.000153022	0.450116	0.209	0.085	1	cancer stromal cells
FSTL3	0.000153987	0.47088	0.112	0.038	1	cancer stromal cells
SGPP1	0.000154785	0.279287	0.127	0.037	1	cancer stromal cells
H2AFJ	0.000161293	0.502875	0.313	0.163	1	cancer stromal cells
PVRL1	0.000171807	0.285789	0.112	0.031	1	cancer stromal cells
NFATC4	0.000173756	0.589182	0.164	0.057	1	cancer stromal cells
FAM114A1	0.000173759	0.434622	0.172	0.084	1	cancer stromal cells
PKD2	0.000186812	0.738346	0.157	0.065	1	cancer stromal cells
ACKR3	0.000209688	0.609047	0.134	0.049	1	cancer stromal cells
SEPT10	0.000209727	0.252209	0.164	0.066	1	cancer stromal cells
EXT2	0.000213293	0.266565	0.157	0.064	1	cancer stromal cells
FOSB	0.000213299	0.397677	0.739	0.598	1	cancer stromal cells
OSTM1	0.000214419	0.334501	0.149	0.05	1	cancer stromal cells
AAED1	0.000214433	0.302315	0.142	0.067	1	cancer stromal cells
COL14A1	0.000246342	0.446025	0.164	0.06	1	cancer stromal cells
STK38L	0.000248673	0.25925	0.179	0.073	1	cancer stromal cells
RPS27L	0.000249992	0.477468	0.313	0.168	1	cancer stromal cells
SIK1	0.000262062	0.411073	0.47	0.308	1	cancer stromal cells
PPIC	0.00029038	0.297505	0.201	0.087	1	cancer stromal cells
PHLDB2	0.00032708	0.366677	0.119	0.037	1	cancer stromal cells
NDRG2	0.000332647	0.403681	0.194	0.08	1	cancer stromal cells
HMOX2	0.000340328	0.424558	0.194	0.079	1	cancer stromal cells
TRIP10	0.000360269	0.459356	0.194	0.096	1	cancer stromal cells
TCF21	0.000360559	0.262601	0.119	0.039	1	cancer stromal cells
SKI	0.000376398	0.309867	0.194	0.079	1	cancer stromal cells
RRAS	0.000411078	0.408611	0.216	0.099	1	cancer stromal cells
CSF1	0.000441258	0.548372	0.157	0.075	1	cancer stromal cells
ZNF641	0.000468525	0.25159	0.119	0.037	1	cancer stromal cells
MT1L	0.000486308	0.350643	0.134	0.042	1	cancer stromal cells
DGKH	0.000486919	0.337384	0.142	0.051	1	cancer stromal cells
FAM134C	0.000508621	0.276785	0.164	0.069	1	cancer stromal cells
IFI27L2	0.000541688	0.267797	0.216	0.113	1	cancer stromal cells
AMOTL1	0.000551747	0.569774	0.119	0.039	1	cancer stromal cells
P3H1	0.000554009	0.435854	0.164	0.068	1	cancer stromal cells
MAP4K4	0.000565218	0.305336	0.194	0.1	1	cancer stromal cells
CLDN11	0.000599756	0.328993	0.149	0.065	1	cancer stromal cells
TOR1AIP1	0.000640616	0.410907	0.216	0.109	1	cancer stromal cells
AP2S1	0.000646572	0.46558	0.231	0.175	1	cancer stromal cells
WISP1	0.000649326	0.450655	0.134	0.043	1	cancer stromal cells
GALNT2	0.000659017	0.429718	0.201	0.1	1	cancer stromal cells
TMEM50A	0.000670339	0.394226	0.351	0.205	1	cancer stromal cells
SEPT2	0.000678342	0.303738	0.433	0.28	1	cancer stromal cells
CBX6	0.000688547	0.442562	0.201	0.1	1	cancer stromal cells
LEPROT	0.000691995	0.445415	0.336	0.213	1	cancer stromal cells
MOB3B	0.000751968	0.383558	0.142	0.05	1	cancer stromal cells
ARL3	0.000767836	0.320168	0.179	0.092	1	cancer stromal cells
GNAI1	0.000773163	0.467442	0.127	0.056	1	cancer stromal cells
PJA2	0.000789525	0.266131	0.224	0.118	1	cancer stromal cells
TXNDC15	0.000830697	0.671707	0.164	0.079	1	cancer stromal cells
VASP	0.000833333	0.362571	0.201	0.092	1	cancer stromal cells
KIFAP3	0.000859745	0.388808	0.127	0.047	1	cancer stromal cells
OSTF1	0.000866302	0.313291	0.134	0.051	1	cancer stromal cells
PTPN9	0.000867903	0.467501	0.134	0.045	1	cancer stromal cells
MKL2	0.000891682	0.355463	0.104	0.029	1	cancer stromal cells
ELK1	0.000906739	0.293063	0.149	0.064	1	cancer stromal cells
FGD4	0.000972748	0.367133	0.142	0.063	1	cancer stromal cells
DEGS1	0.0009774	0.474529	0.254	0.133	1	cancer stromal cells
CKAP4	0.00101308	0.367959	0.254	0.134	1	cancer stromal cells
HDAC5	0.00103062	0.392722	0.127	0.061	1	cancer stromal cells
LRRC10B	0.00103609	0.414188	0.104	0.029	1	cancer stromal cells
NR3C1	0.00110739	0.410928	0.269	0.142	1	cancer stromal cells
VKORC1	0.00113414	0.434193	0.261	0.152	1	cancer stromal cells
GNG12	0.00114122	0.61194	0.254	0.137	1	cancer stromal cells
ARHGEF12	0.00120089	0.524588	0.239	0.147	1	cancer stromal cells
SLC12A2	0.00120703	0.489068	0.157	0.064	1	cancer stromal cells
PEA15	0.00122411	0.348864	0.351	0.209	1	cancer stromal cells
PPP1R18	0.0012243	0.308748	0.179	0.079	1	cancer stromal cells
MYO1E	0.00124171	0.416552	0.127	0.045	1	cancer stromal cells
CBR1	0.00127018	0.325287	0.172	0.096	1	cancer stromal cells
PARK7	0.00127569	0.326445	0.448	0.306	1	cancer stromal cells
SERINC3	0.00129773	0.304576	0.216	0.117	1	cancer stromal cells
DAB2IP	0.00130204	0.420221	0.164	0.07	1	cancer stromal cells
SNHG15	0.00139872	0.410724	0.201	0.107	1	cancer stromal cells
ENDOD1	0.00148346	0.264967	0.119	0.047	1	cancer stromal cells
RHOQ	0.00151256	0.393942	0.201	0.093	1	cancer stromal cells
ASPH	0.00152716	0.256572	0.209	0.116	1	cancer stromal cells
SH3BP4	0.00163728	0.312639	0.172	0.081	1	cancer stromal cells
IKBIP	0.00166044	0.389061	0.134	0.05	1	cancer stromal cells
ZBTB7A	0.00166239	0.293053	0.187	0.082	1	cancer stromal cells
LINC00657	0.00168403	0.251692	0.328	0.201	1	cancer stromal cells
ITPRIP	0.00172727	0.250818	0.157	0.069	1	cancer stromal cells
MAP3K12	0.00176999	0.283141	0.112	0.042	1	cancer stromal cells
GSTM3	0.00183085	0.26766	0.149	0.075	1	cancer stromal cells
ITPRIPL2	0.00185972	0.428376	0.187	0.085	1	cancer stromal cells
B4GALT3	0.00185974	0.260086	0.157	0.065	1	cancer stromal cells
OSMR	0.00192728	0.377434	0.172	0.083	1	cancer stromal cells
CDK6	0.00196424	0.355159	0.104	0.039	1	cancer stromal cells
IFIT3	0.00197123	0.296955	0.164	0.087	1	cancer stromal cells
WIPI1	0.00199377	0.293829	0.134	0.051	1	cancer stromal cells
BAX	0.00206112	0.306068	0.119	0.05	1	cancer stromal cells
SMC6	0.00208817	0.305081	0.112	0.036	1	cancer stromal cells
ELF2	0.00212326	0.341244	0.142	0.055	1	cancer stromal cells
LMCD1	0.00218109	0.710502	0.149	0.084	1	cancer stromal cells
PGAP1	0.00221558	0.518544	0.112	0.038	1	cancer stromal cells
CDK2AP1	0.00221786	0.553159	0.313	0.225	1	cancer stromal cells
MTMR2	0.00222357	0.384887	0.134	0.057	1	cancer stromal cells
CLEC11A	0.00222936	0.393164	0.187	0.089	1	cancer stromal cells
ARHGAP17	0.00224491	0.47023	0.127	0.045	1	cancer stromal cells
B3GALT6	0.00225962	0.395566	0.127	0.047	1	cancer stromal cells
FKBP10	0.0022853	0.332838	0.149	0.063	1	cancer stromal cells
TRAM2	0.00234682	0.314844	0.119	0.041	1	cancer stromal cells
SNX3	0.0023913	0.360724	0.425	0.3	1	cancer stromal cells
ARPC2	0.00241833	0.250839	0.56	0.405	1	cancer stromal cells
AKAP11	0.00243829	0.503797	0.127	0.056	1	cancer stromal cells
ACTR1A	0.00244009	0.320793	0.172	0.099	1	cancer stromal cells
CHST3	0.00246801	0.295341	0.119	0.042	1	cancer stromal cells
MEST	0.00259146	0.339025	0.201	0.098	1	cancer stromal cells
MRI1	0.00261746	0.292896	0.142	0.064	1	cancer stromal cells
ZFP36L1	0.00262884	0.309764	0.716	0.575	1	cancer stromal cells
P4HB	0.00272401	0.286333	0.53	0.37	1	cancer stromal cells
FOXO3	0.00272448	0.326917	0.284	0.169	1	cancer stromal cells
IL6ST	0.00276974	0.390591	0.358	0.215	1	cancer stromal cells
RHOBTB3	0.00278557	0.372929	0.179	0.083	1	cancer stromal cells
LAMTOR1	0.00293181	0.429595	0.261	0.189	1	cancer stromal cells
DENND5A	0.00293288	0.292704	0.119	0.052	1	cancer stromal cells
TSC22D1	0.00300207	0.31345	0.507	0.353	1	cancer stromal cells
NUCKS1	0.00304658	0.310454	0.5	0.375	1	cancer stromal cells
GYPC	0.00305369	0.26785	0.194	0.091	1	cancer stromal cells
ZNF362	0.00312968	0.2841	0.134	0.055	1	cancer stromal cells
PDZD11	0.00313935	0.384326	0.149	0.075	1	cancer stromal cells
RASSF1	0.00317737	0.288611	0.134	0.05	1	cancer stromal cells
CFH	0.00319702	0.301817	0.179	0.083	1	cancer stromal cells
PHACTR2	0.00321518	0.280499	0.179	0.087	1	cancer stromal cells
NFIL3	0.00326704	0.367703	0.261	0.142	1	cancer stromal cells
TUBB6	0.00327613	0.269882	0.194	0.102	1	cancer stromal cells
PDE8A	0.00344718	0.385002	0.142	0.056	1	cancer stromal cells
C5orf15	0.00354754	0.446256	0.224	0.142	1	cancer stromal cells
PPP2CB	0.00360867	0.274345	0.336	0.205	1	cancer stromal cells
DAG1	0.00377741	0.319928	0.239	0.134	1	cancer stromal cells
SAV1	0.00379805	0.442556	0.172	0.079	1	cancer stromal cells
ADGRL1	0.00394082	0.317891	0.119	0.076	1	cancer stromal cells
YWHAH	0.00399566	0.382342	0.239	0.136	1	cancer stromal cells
EPSTI1	0.00407926	0.379464	0.172	0.085	1	cancer stromal cells
CSRP1	0.00422745	0.315338	0.343	0.243	1	cancer stromal cells
ARHGEF40	0.00427124	0.339886	0.112	0.046	1	cancer stromal cells
UBE2Q2	0.00442991	0.3537	0.149	0.08	1	cancer stromal cells
TP53INP2	0.00456217	0.279006	0.172	0.083	1	cancer stromal cells
DOCK1	0.00467882	0.372912	0.112	0.056	1	cancer stromal cells
GADD45B	0.00472693	0.314564	0.642	0.497	1	cancer stromal cells
CYFIP1	0.00473171	0.394312	0.201	0.115	1	cancer stromal cells
DDAH1	0.00484461	0.300401	0.119	0.056	1	cancer stromal cells
COLGALT1	0.00489378	0.33864	0.224	0.136	1	cancer stromal cells
UBA2	0.00507395	0.444192	0.239	0.139	1	cancer stromal cells
SRA1	0.00538794	0.308476	0.119	0.1	1	cancer stromal cells
PLAGL1	0.00556769	0.419761	0.134	0.061	1	cancer stromal cells
PLEKHH3	0.00561571	0.394444	0.142	0.065	1	cancer stromal cells
TUBB3	0.00567287	0.343021	0.104	0.043	1	cancer stromal cells
TCEAL8	0.00567289	0.375312	0.172	0.098	1	cancer stromal cells
COMMD10	0.00572736	0.288912	0.119	0.057	1	cancer stromal cells
GNA12	0.0057358	0.395452	0.112	0.057	1	cancer stromal cells
AHCYL1	0.00581227	0.378562	0.381	0.249	1	cancer stromal cells
REXO2	0.0058435	0.332462	0.239	0.144	1	cancer stromal cells
MYC	0.00595051	0.364151	0.313	0.189	1	cancer stromal cells
FKBP9	0.00608306	0.315015	0.179	0.091	1	cancer stromal cells
MBD3	0.00612972	0.276506	0.119	0.09	1	cancer stromal cells
VASN	0.00621252	0.407742	0.201	0.111	1	cancer stromal cells
CAPZB	0.00623497	0.328031	0.328	0.23	1	cancer stromal cells
TARS	0.00628237	0.281923	0.187	0.096	1	cancer stromal cells
MAP3K5	0.00681936	0.341515	0.134	0.062	1	cancer stromal cells
RABEP1	0.00681999	0.362752	0.119	0.072	1	cancer stromal cells
ING1	0.00686656	0.41945	0.239	0.137	1	cancer stromal cells
[truncated: 10,670 more rows]
